# Supplementary material for: A cross‐tissue transcriptome‐wide association study identifies novel susceptibility genes for atrial fibrillation
Source: J Arrhythm. 2025 May 22;41(3):e70097. doi: 10.1002/joa3.70097 (PMC12099065; doi:10.1002/joa3.70097)
Supplement: Supplementary file 3 — Table S2. [file JOA3-41-e70097-s009.xls]

## Sheet: Sheet1
Supplementary Table S2.The results of TWAS analyses in cross-tissue
gene	test_score	p_value	symble	chr	start_hg38	end_hg38	strand	P_FDR
ENSG00000249815	-11.42	3.20e-30	RP11-269F21.3	4	111826881	112072698	-	1.20e-26
ENSG00000155657	29.26	1.74e-13	TTN	2	178525989	178830802	-	3.25e-10
ENSG00000138798	28.86	3.40e-13	EGF	4	109912884	110012266	+	4.17e-10
ENSG00000183423	28.72	4.45e-13	LRIT3	4	109848202	109872315	+	4.17e-10
ENSG00000005059	708.21	2.54e-11	MCUB	4	109560205	109688621	+	9.03e-09
ENSG00000079150	450.42	2.54e-11	FKBP7	2	178463664	178478600	-	9.03e-09
ENSG00000138792	832.48	2.36e-11	ENPEP	4	110365733	110565285	+	9.03e-09
ENSG00000138802	536.44	2.54e-11	SEC24B	4	109433818	109540896	+	9.03e-09
ENSG00000170522	449.47	2.55e-11	ELOVL6	4	110045846	110199199	-	9.03e-09
ENSG00000205403	449.85	2.53e-11	CFI	4	109740694	109802179	-	9.03e-09
ENSG00000247950	181.12	2.65e-11	SEC24B-AS1	4	109347475	109433771	-	9.03e-09
ENSG00000115966	22.76	1.31e-10	ATF2	2	175072250	175168057	-	4.09e-08
ENSG00000162972	20.79	3.67e-10	MAIP1	2	199955317	200008540	+	1.06e-07
ENSG00000249965	20.64	5.52e-10	CDC42P4	4	109555170	109555732	+	1.48e-07
ENSG00000225094	19.05	2.62e-09	SETP20	4	109553243	109554094	-	6.53e-07
ENSG00000163492	18.28	7.03e-09	CCDC141	2	178830269	179050086	-	1.64e-06
ENSG00000079156	16.22	5.58e-08	OSBPL6	2	178194481	178402891	+	1.23e-05
ENSG00000249752	16.16	6.86e-08	RP11-563M4.1	4	149027445	149062522	-	1.43e-05
ENSG00000163364	15.92	9.84e-08	LINC01116	2	176629589	176637709	-	1.94e-05
ENSG00000230069	13.85	1.94e-07	LRRC37A15P	4	102727274	102730721	-	3.62e-05
ENSG00000109475	14.76	2.27e-07	RPL34	4	108620566	108630412	+	4.05e-05
ENSG00000211678	15.72	2.99e-07	IGLJ3	22	22904850	22905025	+	5.08e-05
ENSG00000196141	14.26	4.36e-07	SPATS2L	2	200305881	200482263	+	7.09e-05
ENSG00000187231	13.65	5.89e-07	SESTD1	2	179101692	179264790	-	9.19e-05
ENSG00000145354	12.22	1.01e-06	CISD2	4	102868978	102889242	+	1.51e-04
ENSG00000011523	12.87	1.24e-06	CEP68	2	65056366	65086854	+	1.79e-04
ENSG00000138069	13.3	1.40e-06	RAB1A	2	65070701	65130106	-	1.94e-04
ENSG00000151617	12.93	1.68e-06	EDNRA	4	147480917	147544954	+	2.25e-04
ENSG00000109332	12.09	1.91e-06	UBE2D3	4	102794383	102868896	-	2.46e-04
ENSG00000152785	13.16	2.11e-06	BMP3	4	81030965	81057531	+	2.63e-04
ENSG00000172845	12.38	2.64e-06	SP3	2	173906459	173965702	-	3.18e-04
ENSG00000205500	12.62	2.77e-06	AC013472.3	2	26984776	27014612	-	3.25e-04
ENSG00000075292	11.82	2.90e-06	ZNF638	2	71276561	71435069	+	3.29e-04
ENSG00000198856	12.28	3.42e-06	OSTC	4	108650584	108667820	+	3.66e-04
ENSG00000248971	11.31	3.38e-06	KRT8P46	4	102728746	102730171	-	3.66e-04
ENSG00000223935	12.81	3.56e-06	AC008074.3	2	64395220	64453798	-	3.70e-04
ENSG00000144410	12.11	4.98e-06	CPO	2	206939554	206969474	+	5.04e-04
ENSG00000135636	11.37	5.66e-06	DYSF	2	71453722	71686768	+	5.57e-04
ENSG00000115902	11.62	6.03e-06	SLC1A4	2	64988477	65023865	+	5.79e-04
ENSG00000123739	243.9	6.26e-06	PLA2G12A	4	109709989	109730077	-	5.85e-04
ENSG00000248697	-4.46	8.17e-06	TOX4P1	4	112455924	112457785	+	7.46e-04
ENSG00000187699	11.41	8.39e-06	C2orf88	2	189879609	190203484	+	7.48e-04
ENSG00000109667	10.68	1.04e-05	SLC2A9	4	9771153	10054936	-	9.06e-04
ENSG00000246560	9.96	1.22e-05	RP11-10L12.4	4	102828160	102844075	+	1.04e-03
ENSG00000144331	10.88	1.27e-05	ZNF385B	2	179441982	179861505	-	1.05e-03
ENSG00000205794	10.64	1.32e-05	RP11-333E13.4	4	40042917	40057199	-	1.08e-03
ENSG00000082258	9.37	1.52e-05	CCNT2	2	134918235	134959342	+	1.21e-03
ENSG00000259985	10.71	1.99e-05	RP11-549B18.1	18	31685655	31686823	+	1.55e-03
ENSG00000118263	10.44	3.02e-05	KLF7	2	207074137	207167267	-	2.31e-03
ENSG00000138750	8.75	3.63e-05	NUP54	4	76114659	76148515	-	2.72e-03
ENSG00000109323	10.24	3.91e-05	MANBA	4	102631893	102760994	-	2.87e-03
ENSG00000164038	10.25	4.07e-05	SLC9B2	4	103019868	103085829	-	2.93e-03
ENSG00000138821	9.57	4.29e-05	SLC39A8	4	102251041	102385510	-	3.03e-03
ENSG00000185818	9.9	5.82e-05	NAT8L	4	2059512	2069089	+	4.03e-03
ENSG00000132463	8.79	6.09e-05	GRSF1	4	70815782	70839945	-	4.15e-03
ENSG00000101665	9.34	6.35e-05	SMAD7	18	48919853	48950711	-	4.24e-03
ENSG00000145349	9.66	7.56e-05	CAMK2D	4	113451032	113761927	-	4.96e-03
ENSG00000151689	8.61	7.92e-05	INPP1	2	190343470	190371665	+	5.11e-03
ENSG00000249241	9	8.27e-05	AC195454.1	4	40316485	40330419	+	5.24e-03
ENSG00000138771	8.74	1.01e-04	SHROOM3	4	76435100	76783253	+	6.28e-03
ENSG00000214062	9.42	1.02e-04	RPL7P17	4	77082403	77083126	-	6.28e-03
ENSG00000115137	8.4	1.06e-04	DNAJC27	2	24943636	24972094	-	6.30e-03
ENSG00000260389	-3.88	1.05e-04	WBP11P1	18	32511663	32514634	+	6.30e-03
ENSG00000224137	9.25	1.11e-04	LINC01857	2	207662375	207667024	+	6.46e-03
ENSG00000151687	9.46	1.26e-04	ANKAR	2	189674290	189761193	+	7.26e-03
ENSG00000164169	8.97	1.39e-04	PRMT9	4	147637785	147684230	-	7.86e-03
ENSG00000138018	8.63	1.63e-04	SELENOI	2	26346086	26395891	+	9.10e-03
ENSG00000151623	8.46	1.71e-04	NR3C2	4	148078762	148444698	-	9.42e-03
ENSG00000223960	7.77	2.34e-04	AC009948.5	2	178413939	178440243	+	1.27e-02
ENSG00000249509	8.43	2.43e-04	RP11-402J6.1	4	112515477	112546881	+	1.30e-02
ENSG00000048991	8.09	2.66e-04	R3HDM1	2	135531455	135725270	+	1.40e-02
ENSG00000250103	8.79	2.76e-04	PANCR	4	110595513	110615458	-	1.43e-02
ENSG00000173567	7.33	3.03e-04	ADGRF3	2	26308173	26346588	-	1.55e-02
ENSG00000118564	6.99	3.10e-04	FBXL5	4	15604539	15681661	-	1.57e-02
ENSG00000071082	7.65	3.25e-04	RPL31	2	101002245	101024032	+	1.62e-02
ENSG00000164022	8.14	4.26e-04	AIMP1	4	106315544	106349226	+	2.10e-02
ENSG00000164093	7.92	4.32e-04	PITX2	4	110617423	110642123	-	2.10e-02
ENSG00000217643	6.87	4.65e-04	PTGES3P2	2	25822469	25822950	+	2.23e-02
ENSG00000109320	7.74	4.74e-04	NFKB1	4	102501329	102617302	+	2.25e-02
ENSG00000163251	7.92	5.15e-04	FZD5	2	207762586	207769563	-	2.41e-02
ENSG00000076003	7.05	5.30e-04	MCM6	2	135839626	135876426	-	2.41e-02
ENSG00000226266	6.33	5.34e-04	AC009961.3	2	159670708	159712435	-	2.41e-02
ENSG00000243280	7.43	5.25e-04	RP11-477G18.2	4	112171215	112171527	+	2.41e-02
ENSG00000134962	6.99	5.44e-04	KLB	4	39406853	39451536	+	2.42e-02
ENSG00000008869	7.18	5.64e-04	HEATR5B	2	36968383	37084342	-	2.46e-02
ENSG00000178074	6.93	5.58e-04	C2orf69	2	199911256	199955392	+	2.46e-02
ENSG00000046604	6.8	6.02e-04	DSG2	18	31498043	31549008	+	2.57e-02
ENSG00000168421	7.1	6.05e-04	RHOH	4	40191053	40246967	+	2.57e-02
ENSG00000189157	6.01	6.30e-04	FAM47E	4	76214040	76283780	+	2.64e-02
ENSG00000249378	7.02	6.34e-04	LINC01060	4	188400736	188681051	+	2.64e-02
ENSG00000163682	5.72	6.41e-04	RPL9	4	39454124	39458586	-	2.64e-02
ENSG00000225676	-3.4	6.69e-04	RP3-438O4.4	22	30184644	30207109	-	2.72e-02
ENSG00000091409	7.37	7.20e-04	ITGA6	2	172427354	172506282	+	2.90e-02
ENSG00000138639	7.1	7.29e-04	ARHGAP24	4	85475114	86002670	+	2.90e-02
ENSG00000225815	3.37	7.47e-04	AC092669.6	2	66327349	66328984	+	2.94e-02
ENSG00000144043	6.26	7.71e-04	TEX261	2	70985938	70994945	-	2.98e-02
ENSG00000186212	7.08	7.74e-04	SOWAHB	4	76894928	76898147	-	2.98e-02
ENSG00000184305	7.18	7.82e-04	CCSER1	4	90127535	91601913	+	2.99e-02
ENSG00000175886	7.36	8.17e-04	RPL7AP66	18	39334872	39335672	-	3.09e-02
ENSG00000115155	7.01	8.34e-04	OTOF	2	26457203	26558698	-	3.10e-02
ENSG00000169245	6.82	8.36e-04	CXCL10	4	76021117	76023497	-	3.10e-02
ENSG00000231445	7.33	8.91e-04	TIMM8AP1	2	162077357	162077651	-	3.27e-02
ENSG00000180245	5.7	9.19e-04	RRH	4	109827994	109844604	+	3.34e-02
ENSG00000078140	6.16	1.00e-03	UBE2K	4	39698044	39782792	+	3.54e-02
ENSG00000144036	6.41	9.86e-04	EXOC6B	2	72175984	72826041	-	3.54e-02
ENSG00000170579	6.75	1.00e-03	DLGAP1	18	3496032	4455335	-	3.54e-02
ENSG00000162975	6.83	1.03e-03	KCNF1	2	10911937	10914225	+	3.54e-02
ENSG00000164039	5.39	1.03e-03	BDH2	4	103079435	103099883	-	3.54e-02
ENSG00000164161	7.71	1.02e-03	HHIP	4	144646021	144745271	+	3.54e-02
ENSG00000084754	6.61	1.06e-03	HADHA	2	26190635	26244726	-	3.61e-02
ENSG00000138071	6.3	1.07e-03	ACTR2	2	65227753	65271253	+	3.61e-02
ENSG00000163016	6.05	1.08e-03	ALMS1P1	2	73644919	73685576	+	3.62e-02
ENSG00000144224	6.63	1.10e-03	UBXN4	2	135741619	135785055	+	3.63e-02
ENSG00000163749	5.74	1.11e-03	CCDC158	4	76313002	76421868	-	3.63e-02
ENSG00000071127	6.45	1.13e-03	WDR1	4	10074339	10116949	-	3.68e-02
ENSG00000203395	6.56	1.21e-03	AC015969.3	2	68361214	68365584	-	3.90e-02
ENSG00000152128	6.07	1.25e-03	TMEM163	2	134455759	134719000	-	3.99e-02
ENSG00000138778	6	1.30e-03	CENPE	4	103105806	103198409	-	4.13e-02
ENSG00000204929	5.53	1.33e-03	AC074391.1	2	65436711	66084639	+	4.17e-02
ENSG00000138101	6.39	1.35e-03	DTNB	2	25377198	25673647	-	4.22e-02
ENSG00000071205	6.73	1.42e-03	ARHGAP10	4	147732063	148072780	+	4.28e-02
ENSG00000073331	6.31	1.43e-03	ALPK1	4	112285509	112442606	+	4.28e-02
ENSG00000164168	6.74	1.41e-03	TMEM184C	4	147617383	147672044	+	4.28e-02
ENSG00000182263	5.52	1.39e-03	FIGN	2	163593396	163736012	-	4.28e-02
ENSG00000224097	5.32	1.41e-03	RP11-472B18.1	4	39480255	39481905	+	4.28e-02
ENSG00000144048	6.61	1.50e-03	DUSP11	2	73762184	73780157	-	4.28e-02
ENSG00000144306	6.25	1.50e-03	SCRN3	2	174395730	174429575	+	4.28e-02
ENSG00000174130	6.06	1.50e-03	TLR6	4	38823715	38843791	-	4.28e-02
ENSG00000174607	6.38	1.45e-03	UGT8	4	114598455	114678224	+	4.28e-02
ENSG00000227107	5.21	1.47e-03	AC096574.5	2	237612977	237626525	+	4.28e-02
ENSG00000242083	6.73	1.46e-03	RPL7AP31	4	56356135	56356932	+	4.28e-02
ENSG00000152689	5.75	1.52e-03	RASGRP3	2	33436324	33564750	+	4.32e-02
ENSG00000138356	6.27	1.56e-03	AOX1	2	200585868	200677064	+	4.36e-02
ENSG00000144535	6.33	1.56e-03	DIS3L2	2	231961245	232344350	+	4.36e-02
ENSG00000123600	6.03	1.61e-03	METTL8	2	171317405	171434109	-	4.47e-02
ENSG00000179818	5.68	1.73e-03	PCBP1-AS1	2	69962266	70103220	-	4.77e-02
ENSG00000121897	5.79	1.77e-03	LIAS	4	39458889	39485109	+	4.81e-02
ENSG00000169851	6.46	1.77e-03	PCDH7	4	30720415	31146805	+	4.81e-02
ENSG00000224043	6.12	1.79e-03	CCNT2-AS1	2	134735464	134877643	-	4.81e-02
ENSG00000115414	6.29	1.90e-03	FN1	2	215360440	215436172	-	4.81e-02
ENSG00000116117	5.79	1.90e-03	PARD3B	2	204545793	205620162	+	4.81e-02
ENSG00000121988	6.47	1.81e-03	ZRANB3	2	135136916	135531236	-	4.81e-02
ENSG00000124370	5.6	1.91e-03	MCEE	2	71109684	71130239	-	4.81e-02
ENSG00000143970	6.26	1.86e-03	ASXL2	2	25733753	25878516	-	4.81e-02
ENSG00000225570	6.22	1.82e-03	AC013733.4	2	181690380	181693415	-	4.81e-02
ENSG00000227348	6.24	1.90e-03	MTND5P25	2	201212283	201213081	-	4.81e-02
ENSG00000248221	3.11	1.85e-03	STX18-IT1	4	4476121	4481700	-	4.81e-02
ENSG00000248810	5.35	1.87e-03	RP11-362F19.1	4	141319450	141332618	-	4.81e-02
ENSG00000264859	6.38	1.92e-03	DSG2-AS1	18	31542146	31556911	-	4.81e-02
ENSG00000109171	6.01	2.00e-03	SLAIN2	4	48341322	48426212	+	4.96e-02
ENSG00000196208	5.78	1.99e-03	GREB1	2	11482341	11642788	+	4.96e-02
