# Supplementary material for: A cross‐tissue transcriptome‐wide association study identifies novel susceptibility genes for atrial fibrillation
Source: J Arrhythm. 2025 May 22;41(3):e70097. doi: 10.1002/joa3.70097 (PMC12099065; doi:10.1002/joa3.70097)
Supplement: Supplementary file 4 — Table S3. [file JOA3-41-e70097-s006.xls]

## Sheet: Sheet1
Supplementary Table S3： FUSION identified 291 significant genes associated with AF
ID	CHR	BEST.GWAS.ID	BEST.GWAS.Z	EQTL.ID	EQTL.Z	EQTL.GWAS.Z	NSNP	TWAS.Z	TWAS.P	FDR
CAV1	7	rs3807989	-11.91	rs3807989	4.44	-11.91	342	-11.91	1.05e-32	8.01e-29
CAV2	7	rs3807989	-11.91	rs2270188	4.75	-10.86	363	-10.86	1.83e-27	6.98e-24
FAM13B	5	rs529526	10.11	rs2040862	-6.71	9.05	317	-9.37	7.35e-21	1.40e-17
PRRX1	1	rs1113230	8.22	rs639652	-4.85	6.95	450	-9.37	7.25e-21	1.40e-17
RP11-325L7.1	5	rs529526	10.11	rs9327807	-5.82	9.09	314	-9.09	9.53e-20	1.45e-16
RP11-325L7.2	5	rs529526	10.11	rs7722600	-6.14	8.42	316	-8.6	7.76e-18	9.86e-15
FAM189B	1	rs4578216	14.15	rs4845408	-3.8	-5.48	302	8.34	7.31e-17	7.96e-14
ARNT2	15	rs9806680	6.96	rs12901357	9.75	5.73	505	8.22	2.10e-16	2.00e-13
LINC01314	15	rs9806680	6.96	rs12901357	6.23	5.73	502	8.09	6.19e-16	5.24e-13
C11orf45	11	rs1940455	7.16	rs1940455	6.11	7.16	550	7.5	6.14e-14	4.68e-11
CTNNA3	10	rs7895297	7.58	rs6480262	-4.11	7.47	325	-7.47	8.17e-14	5.66e-11
TPMT	6	rs9367983	7.08	rs4712329	6.21	7.04	495	7.33	2.34e-13	1.49e-10
DNAJC12	10	rs7895297	7.58	rs1909655	-5.45	7.3	357	-7.3	2.87e-13	1.56e-10
RNF144B	6	rs9367983	7.08	rs9396839	5.47	7.04	514	7.31	2.73e-13	1.56e-10
CEP68	2	rs1009358	-7.12	rs1009358	-13.28	-7.12	430	7.12	1.07e-12	5.44e-10
HERC4	10	rs1909655	7.3	rs2236319	4.57	7.04	364	7.04	1.97e-12	9.39e-10
RP11-210M15.2	15	rs9806680	6.96	rs12901357	8.95	5.73	505	6.67	2.49e-11	1.12e-08
RN7SL356P	14	rs10873298	6.78	rs10873298	12.15	6.78	554	6.52	6.92e-11	2.93e-08
LINC01629	14	rs10873298	6.78	rs10873298	13.64	6.78	549	6.47	9.48e-11	3.80e-08
RP11-7F17.1	14	rs10873298	6.78	rs10873298	13.21	6.78	556	6.44	1.19e-10	4.54e-08
KCND3	1	rs1443926	-8.13	rs6682872	-5.17	-7.23	572	6.4	1.53e-10	5.56e-08
MYOZ1	10	rs2177843	-7.58	rs2177843	12.72	-7.58	244	-6.32	2.67e-10	9.26e-08
SYNPO2L	10	rs2177843	-7.58	rs2177843	-5.55	-7.58	245	6.29	3.12e-10	1.03e-07
DCST2	1	rs4578216	14.15	rs10908452	-4.6	-6.27	375	6.27	3.62e-10	1.15e-07
VGLL2	6	rs1880782	6.16	rs1880782	4.57	6.16	431	6.16	7.44e-10	2.27e-07
RP11-667F14.1	7	rs3807989	-11.91	rs4428611	8.13	-5.31	358	-6.13	8.99e-10	2.64e-07
DEK	6	rs9367983	7.08	rs214511	-11.03	-5.27	518	6.1	1.03e-09	2.91e-07
NDST2	10	rs2177843	-7.58	rs2688612	-3	2.49	235	-6.1	1.09e-09	2.97e-07
STN1	10	rs12779135	8.59	rs1265164	-5.19	5.88	428	-5.95	2.74e-09	7.21e-07
BRWD1-AS2	21	rs2297256	-5.96	rs2836966	-6.58	-5.9	676	5.9	3.60e-09	9.15e-07
SSPN	12	rs12316258	-5.91	rs875295	-6	-5.83	572	5.82	5.77e-09	1.42e-06
RP11-464F9.21	10	rs2177843	-7.58	rs998950	-3.82	2.31	246	-5.79	6.94e-09	1.65e-06
FKBP7	2	rs890578	9.99	rs4894020	7.49	5.56	464	5.56	2.74e-08	6.33e-06
EFNA3	1	rs4578216	14.15	rs4072037	3.78	-0.06	373	5.54	3.05e-08	6.84e-06
KIZ	20	rs1546996	6.17	rs6047267	4.98	5.49	394	5.49	4.10e-08	8.93e-06
ERICD	8	rs11166995	5.69	rs9650572	3.45	5.49	366	5.47	4.53e-08	9.60e-06
SPATS2L	2	rs159321	-5.58	rs295114	8.32	-5.38	510	-5.37	7.76e-08	1.60e-05
KDM1B	6	rs9367983	7.08	rs9396839	6.58	7.04	495	5.36	8.51e-08	1.71e-05
CAPZA2	7	rs3807989	-11.91	rs12672008	-3.41	-1.03	337	5.32	1.06e-07	2.07e-05
ADAM15	1	rs4578216	14.15	rs5005770	-4.54	3.79	376	-5.29	1.26e-07	2.40e-05
REEP2	5	rs529526	10.11	rs7703010	10.5	-5.11	294	-5.11	3.15e-07	5.86e-05
AKAP6	14	rs8010040	-5.4	rs2145587	4.93	5.07	563	5.07	3.97e-07	7.21e-05
PFDN1	5	rs13385	5.71	rs17286613	-11.66	4.8	307	-5.02	5.08e-07	9.01e-05
FAM43A	3	rs7653402	5.01	rs7653402	5.75	5.01	535	5.01	5.39e-07	9.34e-05
GNB4	3	rs7612445	5.03	rs7612445	14.17	5.03	368	4.98	6.25e-07	1.06e-04
GPR155	2	rs7574892	6.21	rs13006261	-3.59	4.95	364	-4.95	7.24e-07	1.20e-04
SNX19	11	rs12364918	-4.8	rs2276097	11.32	-4.38	644	-4.83	1.35e-06	2.14e-04
MYL4	17	rs17608766	9.46	rs2071438	5.1	4.83	341	4.83	1.33e-06	2.14e-04
GOLT1B	12	rs7313618	4.7	rs7313618	5	4.7	542	4.82	1.46e-06	2.27e-04
UBE2D3	4	rs7694724	-4.93	rs6419160	-6.05	4.8	326	-4.8	1.57e-06	2.39e-04
WIPF1	2	rs7574892	6.21	rs2033314	5.11	-4.82	329	-4.78	1.73e-06	2.59e-04
IST1	16	rs11861513	5.43	rs8052358	-4.38	4.77	400	-4.77	1.81e-06	2.65e-04
TES	7	rs3807989	-11.91	rs1048508	4.7	4.74	356	4.74	2.13e-06	3.06e-04
CENPS	1	rs880315	9.07	rs1307497	6.79	4.73	381	4.73	2.29e-06	3.23e-04
ADPRHL1	13	rs7317038	-4.79	rs7338430	5.39	-4.72	393	-4.72	2.39e-06	3.27e-04
PSMG1	21	rs2297256	-5.96	rs4818015	-7.48	4.72	638	-4.72	2.40e-06	3.27e-04
EXOG	3	rs1805126	-7.13	rs11926767	4.97	-4.76	441	-4.67	2.98e-06	3.99e-04
RP1-79C4.4	1	rs1113230	8.22	rs659580	-7.3	2.38	453	-4.64	3.47e-06	4.56e-04
PCM1	8	rs574774	4.65	rs405308	5.71	4.62	868	4.62	3.81e-06	4.92e-04
ACVR2B	3	rs1805126	-7.13	rs1002675	-3.67	-4.72	450	4.59	4.50e-06	5.72e-04
SLC2A9	4	rs4311315	-5.24	rs9926	4.25	3.13	560	4.55	5.32e-06	6.65e-04
STBD1	4	rs13148163	-5.46	rs10022284	-5.54	4.5	499	-4.54	5.50e-06	6.77e-04
DUSP8P5	10	rs2177843	-7.58	rs7080350	4.04	-0.99	245	-4.52	6.33e-06	7.66e-04
C1orf145	1	rs287606	5.35	rs1771487	-4.74	-4.5	323	4.5	6.72e-06	8.01e-04
RP11-680A11.5	12	rs7488026	5.54	rs4758965	-4.25	3.4	412	-4.5	6.84e-06	8.02e-04
CDC42EP3	2	rs2278320	5.46	rs6707023	-3.63	0.72	619	-4.48	7.32e-06	8.46e-04
ESR2	14	rs1255984	7.29	rs1256061	-5.7	-4.46	458	4.46	8.39e-06	9.55e-04
MTHFD1	14	rs1255984	7.29	rs11158538	-5.7	-4.45	499	4.45	8.67e-06	9.58e-04
SCN5A	3	rs1805126	-7.13	rs1877564	3.4	2.86	453	4.45	8.65e-06	9.58e-04
PLA2G4B	15	rs2303518	4.42	rs2303518	7.77	4.42	402	4.42	9.78e-06	1.07e-03
NEURL1	10	rs12779135	8.59	rs11191734	4.01	1.24	367	-4.41	1.02e-05	1.10e-03
VPS37B	12	rs2271050	4.75	rs2135014	4.06	4.43	304	4.38	1.21e-05	1.28e-03
GHR	5	rs6873794	-5.76	rs5026781	-4.14	-4.16	275	4.36	1.31e-05	1.37e-03
CATSPERB	14	rs10133762	4.21	rs4904818	7.19	3.69	462	4.34	1.43e-05	1.47e-03
FLJ12825	12	rs7132129	6.12	rs2279402	-7.49	4.08	418	-4.33	1.47e-05	1.49e-03
THRB	3	rs2217884	-5.22	rs1865712	7.29	-3.44	589	-4.26	2.03e-05	2.04e-03
CAMK2D	4	rs4834352	5.39	rs17531554	-4.55	-2.14	418	4.24	2.28e-05	2.26e-03
MAN2B1	19	rs17001926	5.77	rs6511828	-7.35	4.08	299	-4.22	2.44e-05	2.39e-03
MORN3	12	rs792599	-5.13	rs28637676	4.34	-4.19	365	-4.19	2.75e-05	2.65e-03
RP11-747H7.3	14	rs10133762	4.21	rs1884840	8.71	4.11	449	4.16	3.11e-05	2.96e-03
TNNT3	11	rs569550	5.57	rs3781956	-5.51	4.15	424	-4.15	3.34e-05	3.11e-03
SPON1	11	rs7116296	-4.97	rs1969539	12.21	4.39	425	4.15	3.33e-05	3.11e-03
TMCO6	5	rs13385	5.71	rs7721577	5.11	3.98	342	4.13	3.66e-05	3.32e-03
STRN	2	rs1123648	-4.82	rs6739171	-6.32	3.77	541	-4.13	3.66e-05	3.32e-03
AHRR	5	rs4957023	-5.84	rs11746573	4.06	1.44	275	4.1	4.07e-05	3.63e-03
MAST1	19	rs13344444	5.65	rs3745651	-3.84	5.49	317	-4.1	4.09e-05	3.63e-03
PGK1P2	19	rs17001926	5.77	rs2861410	7.91	4.73	287	4.1	4.20e-05	3.68e-03
WT1-AS	11	rs12574749	4.9	rs3858454	-4.29	4.09	433	-4.09	4.32e-05	3.74e-03
BGLAP	1	rs35643925	6.19	rs1543294	-9.73	2.88	384	-4.08	4.42e-05	3.79e-03
NUCKS1	1	rs823114	4.87	rs823121	-5.53	-4.06	437	4.06	4.92e-05	4.17e-03
CCDC88B	11	rs480211	4.66	rs671976	6.3	4.05	351	4.05	5.13e-05	4.21e-03
RP11-806O11.1	8	rs574774	4.65	rs398950	7.71	-3.96	865	-4.05	5.13e-05	4.21e-03
HP	16	rs11861513	5.43	rs1424241	4.4	4.05	358	4.05	5.12e-05	4.21e-03
SLC41A1	1	rs823114	4.87	rs708725	6.82	-4.11	398	-4.05	5.19e-05	4.21e-03
STIM1	11	rs3813880	-5.9	rs4910582	3.97	-4.94	345	-4.04	5.39e-05	4.33e-03
ANO5	11	rs4414211	-4.38	rs7936722	5.47	-4.03	374	-4.03	5.48e-05	4.35e-03
MICA	6	rs2075801	-6.35	rs6919586	-6.33	-5.84	239	4.03	5.54e-05	4.36e-03
IKZF2	2	rs12614406	-4.78	rs12614406	3.33	-4.78	375	-4.02	5.82e-05	4.53e-03
CYS1	2	rs4669520	4.18	rs10171924	4.81	4.02	593	4.02	5.89e-05	4.54e-03
ECE2	3	rs4912532	4.05	rs1001817	8.08	4.01	507	4.01	6.11e-05	4.66e-03
CD40	20	rs4810485	4.02	rs1883832	-5.69	3.98	500	-3.97	7.25e-05	5.47e-03
CCDC127	5	rs4957023	-5.84	rs2115275	6.08	4.5	273	3.97	7.32e-05	5.47e-03
TC2N	14	rs10133762	4.21	rs1884840	9.16	4.11	457	3.96	7.63e-05	5.65e-03
PFKFB2	1	rs11120148	4.08	rs1565	11.01	4.05	409	3.95	7.90e-05	5.75e-03
SMARCA4	19	rs2291516	5.41	rs10415811	-4.98	-4.41	389	3.95	7.92e-05	5.75e-03
HERC1	15	rs7178111	-4.09	rs12594144	4.77	-4.04	342	-3.94	8.10e-05	5.83e-03
RP11-428P16.2	10	rs2292717	-4.22	rs2579175	-5.7	-3.94	527	3.94	8.30e-05	5.92e-03
PPP1R14B	11	rs480211	4.66	rs2510066	-5.51	-3.59	342	3.92	8.68e-05	5.97e-03
RPL23AP8	14	rs17525972	4.1	rs6571678	-5.67	4.09	415	-3.92	8.69e-05	5.97e-03
CTD-2083E4.5	5	rs4957023	-5.84	rs12514037	3.91	-3.93	274	-3.93	8.49e-05	5.97e-03
RP11-248B24.1	14	rs10133762	4.21	rs10142528	5.49	2.35	417	3.93	8.65e-05	5.97e-03
RP11-288C18.1	2	rs1123648	-4.82	rs4255943	-5.67	3.91	565	-3.91	9.24e-05	6.29e-03
SYNE2	14	rs1255984	7.29	rs1255890	8.06	-1.38	357	-3.9	9.48e-05	6.40e-03
SNHG9	16	rs2516739	-4.9	rs30254	10.23	3.31	446	3.89	9.87e-05	6.60e-03
CCNT2	2	rs1592	4.85	rs1984559	7.55	-4.3	365	-3.87	1.08e-04	7.10e-03
RBM19	12	rs1946293	-10.35	rs2075386	-3.56	-3.45	644	3.87	1.08e-04	7.10e-03
MORN1	1	rs7519807	5.07	rs7545940	-4.63	3.68	346	-3.87	1.09e-04	7.10e-03
XXbac-BPG181B23.7	6	rs2075801	-6.35	rs2263316	8.84	0.97	239	3.84	1.25e-04	8.08e-03
TRAP1	16	rs1059857	4.35	rs2072379	-7.58	-3.01	395	3.82	1.35e-04	8.58e-03
PAPSS1	4	rs2726207	3.82	rs2726207	5.27	3.82	342	3.82	1.34e-04	8.58e-03
WDR90	16	rs7200757	4.56	rs11640115	9.13	3.74	440	3.81	1.40e-04	8.81e-03
NANOGP7	14	rs10133762	4.21	rs10498632	4.42	3.81	426	3.81	1.41e-04	8.81e-03
AP2A1	19	rs3826777	5.4	rs1674139	6.44	-3.79	337	-3.79	1.52e-04	9.42e-03
CASQ2	1	rs3827737	-4.58	rs6659025	5.05	-3.39	496	-3.78	1.58e-04	9.72e-03
SHROOM3	4	rs13148163	-5.46	rs6818060	3.61	-4.25	520	-3.77	1.61e-04	9.82e-03
DPP9	19	rs8101703	-3.77	rs8101703	3.27	-3.77	423	-3.77	1.65e-04	9.99e-03
THEM6	8	rs9297976	4.04	rs2244163	-7.19	3.67	401	-3.76	1.72e-04	1.03e-02
LETMD1	12	rs10783408	4.02	rs10876130	-8.02	3.71	390	-3.74	1.83e-04	1.09e-02
SBF2-AS1	11	rs7947059	4.11	rs17268632	3.86	2.94	368	3.74	1.84e-04	1.09e-02
BRD9P2	5	rs4957023	-5.84	rs16903688	4.29	-3.79	339	-3.74	1.85e-04	1.09e-02
HIBADH	7	rs2023843	-7.75	rs11761718	-6.11	-3.23	485	3.73	1.95e-04	1.11e-02
DFFA	1	rs880315	9.07	rs597441	-4.65	3.73	398	-3.73	1.91e-04	1.11e-02
ZBTB38	3	rs2871960	4.17	rs9822195	4.74	3.64	397	3.73	1.94e-04	1.11e-02
TMX2P1	9	rs12345885	4.06	rs10973607	5.36	3.73	517	3.73	1.95e-04	1.11e-02
ZNF605	12	rs2306537	3.74	rs11833667	9.27	2.84	207	3.72	1.97e-04	1.11e-02
MIR570	3	rs11926771	-2.93	rs11926771	6.51	-2.93	287	-3.71	2.07e-04	1.16e-02
LINC01569	16	rs6500594	5	rs757462	-6.07	4.23	382	-3.71	2.11e-04	1.17e-02
UBE2R2	9	rs2486675	4.82	rs12375483	-4.16	3.69	306	-3.69	2.20e-04	1.22e-02
SLC27A6	5	rs1833667	-5.74	rs10520015	11.87	-3.56	449	-3.67	2.39e-04	1.29e-02
RNF26	11	rs6649	3.67	rs6649	12.27	3.67	412	3.67	2.39e-04	1.29e-02
JMJD7	15	rs2303518	4.42	rs1197668	-9.11	-2.81	408	3.68	2.36e-04	1.29e-02
CTD-2540F13.2	19	rs2960339	-3.59	rs17589359	-3.77	-2.76	409	3.67	2.47e-04	1.33e-02
GMCL1	2	rs17037076	-4.65	rs6546548	-4.76	-2.71	321	3.66	2.54e-04	1.35e-02
AC073072.5	7	rs2091115	5.29	rs2091115	7.71	5.29	512	3.66	2.56e-04	1.35e-02
MAPK8IP1P2	17	rs17689824	3.6	rs17689471	13.54	3.57	110	3.66	2.56e-04	1.35e-02
KIAA0753	17	rs2304977	3.66	rs7221587	-6.18	3.65	567	-3.65	2.64e-04	1.38e-02
LEKR1	3	rs344076	3.69	rs2653817	-5.17	2.78	439	-3.65	2.67e-04	1.39e-02
KCNK3	2	rs11126666	3.67	rs1275985	-4.73	2.79	366	-3.64	2.69e-04	1.39e-02
CCDC141	2	rs3731746	9.97	rs7607041	3.44	0.02	461	-3.63	2.85e-04	1.46e-02
PHACTR1	6	rs4236091	3.77	rs4236091	6.9	3.77	502	3.63	2.87e-04	1.46e-02
RASA4B	7	rs12672026	5.13	rs2109995	5.62	3.11	238	3.62	2.96e-04	1.49e-02
MTDHP4	19	rs12980897	-4.58	rs6511286	10.57	-2.24	302	-3.61	3.01e-04	1.51e-02
RP11-890B15.3	11	rs12364918	-4.8	rs12365680	-5.36	3.36	646	-3.61	3.05e-04	1.52e-02
PNPO	17	rs11650354	4.25	rs11079803	-5.43	1.75	375	-3.61	3.07e-04	1.52e-02
ISOC1	5	rs1833667	-5.74	rs9327490	-5.74	2.02	420	-3.6	3.15e-04	1.55e-02
BVES	6	rs17774009	-3.93	rs6905202	5.08	-3.59	366	-3.59	3.32e-04	1.62e-02
LY6K	8	rs9297976	4.04	rs2294008	5.3	-3.76	397	-3.59	3.35e-04	1.63e-02
SLK	10	rs12779135	8.59	rs9325510	4.2	2.87	420	3.58	3.38e-04	1.63e-02
C9orf3	9	rs1016013	6.92	rs565293	-6.25	1.47	359	-3.58	3.40e-04	1.63e-02
RPAP1	15	rs2303518	4.42	rs1200349	9.97	-3.69	361	-3.58	3.44e-04	1.64e-02
CEP72	5	rs4957023	-5.84	rs7726839	-6.33	-3.57	344	3.57	3.56e-04	1.69e-02
LINC02210	17	rs17689824	3.6	rs17763086	15.31	3.56	92	3.56	3.65e-04	1.70e-02
KANSL1-AS1	17	rs17689824	3.6	rs17689471	14.05	3.57	29	3.56	3.64e-04	1.70e-02
RP11-707O23.1	17	rs17689824	3.6	rs1876829	11.41	3.56	114	3.56	3.66e-04	1.70e-02
DND1P1	17	rs17689824	3.6	rs17763086	12.36	3.56	119	3.56	3.69e-04	1.71e-02
OLFM2	19	rs5498	-4.1	rs2287810	-4.58	-0.49	339	3.56	3.77e-04	1.72e-02
RP11-798G7.8	17	rs17689824	3.6	rs17689471	3.95	3.57	144	3.55	3.79e-04	1.72e-02
MIR6891	6	rs2075801	-6.35	rs2523591	7.07	-0.29	215	-3.56	3.76e-04	1.72e-02
TMEM182	2	rs4851648	-3.32	rs2540283	7.48	2.79	414	3.55	3.84e-04	1.73e-02
LTK	15	rs2303518	4.42	rs9944249	5.19	3.46	339	3.54	4.03e-04	1.81e-02
DNMBP	10	rs11596870	-3.98	rs2862920	5.4	-3.58	423	-3.53	4.09e-04	1.81e-02
YOD1	1	rs11120148	4.08	rs2883211	4.23	4.04	403	3.54	4.07e-04	1.81e-02
GRTP1	13	rs7317038	-4.79	rs4907617	-9.19	-3.53	417	3.53	4.12e-04	1.81e-02
TPSB2	16	rs4786772	3.7	rs4984637	-8.02	3.58	438	-3.53	4.14e-04	1.81e-02
PRMT7	16	rs12446418	5.28	rs7190134	9.11	3.3	315	3.53	4.19e-04	1.82e-02
LRWD1	7	rs12672026	5.13	rs3800988	5.76	3.53	242	3.53	4.20e-04	1.82e-02
SLC1A2	11	rs4756222	3.53	rs4756222	5.01	3.53	594	3.53	4.23e-04	1.82e-02
FUT11	10	rs2177843	-7.58	rs9664184	-7.07	-2.72	238	3.52	4.25e-04	1.82e-02
RP11-461A8.4	16	rs1059857	4.35	rs1124285	-3.79	-2.38	372	3.52	4.32e-04	1.84e-02
ATP5A1P3	16	rs11861513	5.43	rs8050238	4.26	0.91	369	3.51	4.43e-04	1.88e-02
MRPS27	5	rs1019457	-5.8	rs6831	6.61	-3.49	395	-3.49	4.76e-04	2.00e-02
PM20D1	1	rs823114	4.87	rs708727	-12.38	-3.94	371	3.49	4.78e-04	2.00e-02
CTD-2292P10.4	8	rs9297976	4.04	rs2585138	-6.12	3.49	401	-3.49	4.83e-04	2.01e-02
SLC51B	15	rs11853105	3.78	rs2946645	4.18	3.23	306	3.49	4.89e-04	2.03e-02
DPF3	14	rs2526935	4.58	rs2110552	4.34	-3.18	467	-3.49	4.92e-04	2.03e-02
ADI1	2	rs4971504	-4.77	rs12620727	8.38	-2.53	569	-3.48	5.00e-04	2.05e-02
STX19	3	rs9844341	4.24	rs10934674	4.15	-3.03	187	-3.48	5.04e-04	2.06e-02
ABCC8	11	rs4148634	-3.58	rs2237967	-7.11	-2.53	508	3.48	5.08e-04	2.06e-02
CCNE2	8	rs713113	3.25	rs28399553	-6.12	2.25	456	-3.47	5.26e-04	2.12e-02
CCDC158	4	rs13148163	-5.46	rs10006043	6.41	3.47	520	3.47	5.29e-04	2.12e-02
PHLPP2	16	rs11861513	5.43	rs4788548	9.4	-3.36	438	-3.46	5.40e-04	2.15e-02
DYNLL2	17	rs2680688	4.05	rs16942629	4.09	-2.14	464	-3.46	5.41e-04	2.15e-02
AC145124.2	8	rs4240678	4.31	rs13276433	-3.33	4.1	202	-3.45	5.54e-04	2.19e-02
ERAP1	5	rs26654	-4.59	rs27038	9.6	-3.43	500	-3.45	5.61e-04	2.21e-02
LRRC10	12	rs796513	4.66	rs796513	5.31	4.66	602	3.45	5.66e-04	2.21e-02
GNAO1	16	rs7201872	-2.85	rs1809348	3.95	2.3	479	3.44	5.72e-04	2.23e-02
NELFCD	20	rs6026747	7.51	rs2295357	-9.67	-3.88	554	3.43	5.98e-04	2.28e-02
HAGHL	16	rs7200757	4.56	rs9928077	9.88	3.39	455	3.43	5.95e-04	2.28e-02
ZNF135	19	rs10402091	4.04	rs2288274	7.54	-3.36	445	-3.43	5.94e-04	2.28e-02
RPS17	15	rs11630197	3.68	rs1145170	-6.4	3.43	304	-3.43	5.97e-04	2.28e-02
ZNF23	16	rs11861513	5.43	rs2303788	-5.06	3.92	317	-3.43	6.03e-04	2.29e-02
CTSE	1	rs823114	4.87	rs12069195	3.53	-2.9	351	-3.41	6.54e-04	2.47e-02
AP1G1	16	rs11861513	5.43	rs7201754	3.69	-3.4	429	-3.4	6.86e-04	2.58e-02
TNPO2	19	rs17001926	5.77	rs722571	5.12	-2.7	297	-3.39	6.94e-04	2.59e-02
QPRT	16	rs4420550	-3.42	rs12447415	-5.27	-2.01	180	3.39	7.04e-04	2.62e-02
SLC25A42	19	rs34467947	-4.44	rs3746259	-5.38	-2.88	340	3.39	7.11e-04	2.63e-02
ZNF100	19	rs12980897	-4.58	rs6511286	11.36	-2.24	297	-3.38	7.28e-04	2.67e-02
RP11-384P7.7	9	rs2486675	4.82	rs16933401	11.46	3.29	326	3.38	7.25e-04	2.67e-02
C18orf54	18	rs17538878	-3.57	rs3018198	-4.87	-3.37	384	3.37	7.39e-04	2.70e-02
RP3-425C14.4	6	rs868155	-7.09	rs563084	7.57	3.54	430	3.37	7.44e-04	2.70e-02
MKRN2	3	rs9835677	-9.42	rs5746255	7.07	0.72	467	3.36	7.67e-04	2.72e-02
BACH1	21	rs1153285	3.67	rs1153284	-4.86	-3.37	450	3.37	7.65e-04	2.72e-02
COQ8A	1	rs7535826	3.39	rs12593	-4.86	3.37	491	-3.37	7.62e-04	2.72e-02
LRRK2	12	rs10784486	4.18	rs1427267	-4.72	4.08	540	-3.37	7.54e-04	2.72e-02
HLA-U	6	rs9501414	2.74	rs396660	6.42	1.94	40	3.37	7.63e-04	2.72e-02
WDR66	12	rs3809143	4.48	rs7954584	9.4	2.92	345	3.36	7.84e-04	2.77e-02
DNAAF5	7	rs6461378	7.28	rs4724821	5.69	-3.36	298	-3.36	7.89e-04	2.77e-02
RP11-344N10.5	10	rs7097287	-3.88	rs7904721	3.78	-2.66	213	-3.35	8.00e-04	2.80e-02
SCMH1	1	rs4660184	5.57	rs17357954	-5.25	3.34	424	-3.34	8.28e-04	2.88e-02
MSTO2P	1	rs35264597	7.24	rs11264371	-4.7	3.75	237	-3.34	8.47e-04	2.94e-02
PACSIN3	11	rs11039024	3.2	rs11039183	3.24	1.94	291	3.33	8.55e-04	2.95e-02
SSXP10	6	rs3901856	4.55	rs6906287	7.39	-3.32	360	-3.32	8.85e-04	3.04e-02
CD79B	17	rs4459609	3.82	rs1051684	7.65	-3.33	312	-3.32	8.92e-04	3.05e-02
C4B	6	rs2075801	-6.35	rs537160	4.32	3.73	189	3.32	8.95e-04	3.05e-02
METTL15P1	3	rs344076	3.69	rs6780427	3.41	3.11	421	3.32	9.03e-04	3.06e-02
LAMA5-AS1	20	rs4072474	-4.46	rs6089354	-9.22	-3.42	507	3.32	9.12e-04	3.08e-02
TBCK	4	rs7690115	3.78	rs10516532	4.82	3.35	313	3.31	9.40e-04	3.16e-02
DHODH	16	rs11861513	5.43	rs4788600	6.34	-3.83	369	-3.31	9.47e-04	3.17e-02
SPATA20	17	rs1460213	3.1	rs989128	-13.95	-2.5	466	3.3	9.56e-04	3.18e-02
USP36	17	rs7218899	3.81	rs7215260	-5.9	3.27	622	-3.3	9.63e-04	3.19e-02
COL15A1	9	rs337559	4.32	rs911933	4.54	3.3	554	3.3	9.66e-04	3.19e-02
ECD	10	rs2177843	-7.58	rs16930346	-3.68	-3.26	216	3.3	9.80e-04	3.22e-02
UNC79	14	rs17129110	-4.21	rs12586312	-4.73	-3.29	406	3.29	1.00e-03	3.27e-02
PTENP1-AS	9	rs2486675	4.82	rs16933401	8.3	3.29	335	3.29	1.00e-03	3.28e-02
RPL9	4	rs2687963	4.46	rs2249563	15.84	3.33	373	3.29	1.01e-03	3.28e-02
AC006942.4	19	rs3826777	5.4	rs7251251	-5.95	-3.58	354	3.28	1.02e-03	3.30e-02
RP11-834C11.4	12	rs7132129	6.12	rs1872635	5.93	-4.48	437	-3.28	1.03e-03	3.31e-02
ARHGAP42	11	rs604723	-4.17	rs17712139	-5.56	1.06	528	-3.28	1.04e-03	3.33e-02
C9orf43	9	rs12343129	-3.3	rs10116799	-4.91	-3.27	565	3.28	1.05e-03	3.35e-02
POLR2J3	7	rs12533649	4.26	rs28715957	5.62	2.66	225	3.27	1.08e-03	3.42e-02
LRRC37A4P	17	rs17689824	3.6	rs17689471	-14.4	3.57	137	-3.27	1.08e-03	3.42e-02
RP11-799M12.2	4	rs7665390	3.76	rs12500587	7.81	-3.26	550	-3.26	1.10e-03	3.47e-02
TAPT1	4	rs4698138	-3.63	rs10017532	-4.21	-3.25	605	3.25	1.17e-03	3.67e-02
NARFL	16	rs7200757	4.56	rs2071951	8.42	3.23	450	3.23	1.22e-03	3.81e-02
CBLB	3	rs12632980	-3.19	rs9814582	-5.42	-3.08	373	3.23	1.25e-03	3.87e-02
SLC26A10	12	rs2277323	4.7	rs1871417	9.99	-3.55	332	-3.23	1.26e-03	3.87e-02
ZNRF3	22	rs7290364	3.46	rs7287918	-4.33	3.23	341	-3.23	1.25e-03	3.87e-02
LINC01597	20	rs1830542	-3.23	rs1811868	6.87	-3.23	7	-3.23	1.26e-03	3.87e-02
PCYOX1	2	rs17037076	-4.65	rs11694045	5.2	-3.09	455	-3.22	1.28e-03	3.89e-02
IRAK1BP1	6	rs4706730	4.02	rs9443621	9.82	3.23	375	3.22	1.27e-03	3.89e-02
MRPL55	1	rs287606	5.35	rs964941	-4	-5.05	333	3.22	1.28e-03	3.89e-02
RP11-81A1.6	15	rs9806680	6.96	rs2115540	7.33	3.22	576	3.22	1.30e-03	3.93e-02
RECQL	12	rs7313618	4.7	rs1060126	-3.76	4.57	542	-3.21	1.32e-03	3.98e-02
REXO4	9	rs579459	6.06	rs8176693	-3.95	-3.21	581	3.21	1.32e-03	3.98e-02
ANKDD1B	5	rs258496	-3.88	rs253414	-3.77	-3.21	356	3.21	1.33e-03	3.98e-02
TOX2	20	rs2179680	3.66	rs6073238	6.69	2.65	525	3.21	1.34e-03	3.99e-02
RUSC1-AS1	1	rs4578216	14.15	rs11264359	4.97	3.28	261	3.2	1.36e-03	4.04e-02
FAM221A	7	rs7791283	4.11	rs4722255	7.75	-3.2	437	-3.19	1.40e-03	4.14e-02
ANKLE2	12	rs2306537	3.74	rs13254	7.75	3.19	245	3.19	1.42e-03	4.18e-02
SPDYE18	7	rs35847053	3.6	rs3912067	5.64	-3.03	264	-3.19	1.43e-03	4.19e-02
SLC12A4	16	rs12446418	5.28	rs3785098	4.46	3.02	258	3.18	1.45e-03	4.22e-02
PPP1R1B	17	rs3816470	5.38	rs2247862	6.6	2.34	329	3.18	1.46e-03	4.22e-02
TMEM241	18	rs6507580	-3.65	rs1652376	5.59	-2.3	339	-3.18	1.45e-03	4.22e-02
HPR	16	rs11861513	5.43	rs2000999	7.74	1.58	359	3.18	1.46e-03	4.22e-02
RP4-740C4.7	1	rs7519807	5.07	rs3795272	5.85	3.18	349	3.18	1.48e-03	4.26e-02
LINC01301	8	rs622755	3.29	rs665893	-4.76	3.14	402	-3.17	1.51e-03	4.33e-02
DCAKD	17	rs4792966	3.37	rs2157839	-7.71	2.86	326	-3.16	1.56e-03	4.46e-02
DDAH2	6	rs2075801	-6.35	rs1144708	-5.92	-3.16	241	3.16	1.58e-03	4.50e-02
MYO6	6	rs12202443	5.79	rs3798433	5.61	-2.86	329	-3.16	1.59e-03	4.51e-02
RRP15	1	rs12406058	5.24	rs3753592	8.28	3.26	476	3.15	1.61e-03	4.55e-02
RP5-908M14.10	20	rs4072474	-4.46	rs7362041	-5.46	3.15	519	-3.15	1.63e-03	4.59e-02
MOXD1	6	rs6917644	-3.24	rs17637818	-8.68	2.1	541	-3.15	1.65e-03	4.61e-02
POC5	5	rs258496	-3.88	rs10515213	5.83	-3.15	383	-3.15	1.65e-03	4.61e-02
RPL23P2	21	rs1153285	3.67	rs2832194	4.89	-3.14	427	-3.14	1.67e-03	4.65e-02
Y_RNA	11	rs661348	5.28	rs708154	-7.42	-3.12	429	3.14	1.68e-03	4.66e-02
BRD9	5	rs6899226	4.46	rs10067227	4.37	-3.91	358	-3.14	1.70e-03	4.68e-02
BTRC	10	rs11190804	-5.95	rs11591787	4.57	3.14	367	3.14	1.70e-03	4.68e-02
CHMP3	2	rs908790	5.02	rs7596717	-4.9	2.76	332	-3.13	1.73e-03	4.74e-02
RP11-448G15.3	4	rs4311315	-5.24	rs9926	5.4	3.13	567	3.13	1.74e-03	4.74e-02
RP11-647K16.1	2	rs7584794	-3.7	rs7562013	4.77	-2.67	341	-3.13	1.74e-03	4.74e-02
FBXL5	4	rs7665390	3.76	rs4557256	-5.53	-3.1	558	3.12	1.79e-03	4.82e-02
GALNT10	5	rs7707954	-3.96	rs11167667	-10.06	3.14	496	-3.12	1.79e-03	4.82e-02
FASTK	7	rs1805120	-4.87	rs11769150	8.27	-2.16	539	-3.12	1.78e-03	4.82e-02
CACUL1	10	rs1247142	-3.5	rs10886283	12.08	-2.51	507	-3.12	1.80e-03	4.83e-02
RABGAP1	9	rs999655	3.16	rs10985892	-5.79	-1.77	379	3.12	1.82e-03	4.86e-02
ADSSL1	14	rs3784240	-2.83	rs4983539	-3.55	-1.89	365	3.12	1.83e-03	4.86e-02
POM121C	7	rs794368	4.56	rs1167827	-4.26	-3.86	197	3.12	1.83e-03	4.86e-02
PTENP1	9	rs2486675	4.82	rs16933401	5.21	3.29	335	3.12	1.84e-03	4.87e-02
CABLES2	20	rs4072474	-4.46	rs2427323	-12.03	2.47	518	-3.11	1.86e-03	4.91e-02
FRG1BP	20	rs1830542	-3.23	rs1811868	7.17	-3.23	7	-3.11	1.87e-03	4.92e-02
EXTL3	8	rs11779401	3.41	rs6994291	8.12	-3.08	417	-3.11	1.89e-03	4.95e-02
