# Supplementary material for: A cross‐tissue transcriptome‐wide association study identifies novel susceptibility genes for atrial fibrillation
Source: J Arrhythm. 2025 May 22;41(3):e70097. doi: 10.1002/joa3.70097 (PMC12099065; doi:10.1002/joa3.70097)
Supplement: Supplementary file 5 — Table S4. [file JOA3-41-e70097-s002.xls]

## Sheet: Sheet1
Supplementary Table S4：The results of conditional and joint analysis
ID	PANEL	CHR	P0	P1	HSQ	BEST.GWAS.ID	BEST.GWAS.Z	EQTL.ID	EQTL.R2	EQTL.Z	EQTL.GWAS.Z	NSNP	NWGT	MODEL	MODELCV.R2	MODELCV.PV	TWAS.Z	TWAS.P	chr	start_hg38	end_hg38	strand	ensembl	FDR	JOINT	TOP.SNP.COR
CEP68	GTExv8.ALL.Heart_Atrial_Appendage	2	65056365	65056366	0.4638	rs1009358	-7.12	rs1009358	0.47	-13.28	-7.12	430	1	top1	0.47	1.4e-53	7.12	1.07e-12	2	65056366	65086854	+	ENSG00000011523	5.44e-10	TRUE	-0.92
CCNT2	GTExv8.ALL.Heart_Atrial_Appendage	2	134918234	134918235	0.338	rs1592	4.85	rs1984559	0.15	7.55	-4.3	365	11	lasso	0.17	4.5e-17	-3.87	1.08e-04	2	134918235	134959342	+	ENSG00000082258	7.10e-03	TRUE	-0.65
FKBP7	GTExv8.ALL.Heart_Atrial_Appendage	2	178478599	178478600	0.2229	rs890578	9.99	rs4894020	0.14	7.49	5.56	464	1	top1	0.14	6.7e-14	5.56	2.74e-08	2	178463664	178478600	-	ENSG00000079150	6.33e-06	TRUE	0.71
CCDC141	GTExv8.ALL.Heart_Atrial_Appendage	2	179050085	179050086	0.0707	rs3731746	9.97	rs7607041	3.94E-03	3.44	0.02	461	461	susie	7.90E-03	0.047	-3.63	2.85e-04	2	178830269	179050086	-	ENSG00000163492	1.46e-02	FALSE	-0.46
SPATS2L	GTExv8.ALL.Heart_Atrial_Appendage	2	200305880	200305881	0.2545	rs159321	-5.58	rs295114	0.17	8.32	-5.38	510	6	lasso	0.21	1.7e-20	-5.37	7.76e-08	2	200305881	200482263	+	ENSG00000196141	1.60e-05	TRUE	0.83
SLC2A9	GTExv8.ALL.Heart_Atrial_Appendage	4	10054935	10054936	0.0569	rs4311315	-5.24	rs9926	0.02	4.25	3.13	560	560	susie	0.04	4.9e-05	4.55	5.32e-06	4	9771153	10054936	-	ENSG00000109667	6.65e-04	TRUE	-0.65
FBXL5	GTExv8.ALL.Heart_Atrial_Appendage	4	15681660	15681661	0.1136	rs7665390	3.76	rs4557256	0.06	-5.53	-3.1	558	558	susie	0.07	2.8e-07	3.12	1.79e-03	4	15604539	15681661	-	ENSG00000118564	4.82e-02	TRUE	0.44
RPL9	GTExv8.ALL.Heart_Atrial_Appendage	4	39458585	39458586	0.8274	rs2687963	4.46	rs2249563	0.68	15.84	3.33	373	373	susie	0.68	5.9e-94	3.29	1.01e-03	4	39454124	39458586	-	ENSG00000163682	3.28e-02	TRUE	0.47
SHROOM3	GTExv8.ALL.Heart_Atrial_Appendage	4	76435099	76435100	0.1057	rs13148163	-5.46	rs6818060	-0.00142	3.61	-4.25	520	520	susie	-0.0014	0.49	-3.78	1.61e-04	4	76435100	76783253	+	ENSG00000138771	9.82e-03	TRUE	0.67
CCDC158	GTExv8.ALL.Heart_Atrial_Appendage	4	76421867	76421868	0.1769	rs13148163	-5.46	rs10006043	0.1	6.41	3.46	520	1	top1	0.1	2.1e-10	3.47	5.29e-04	4	76313002	76421868	-	ENSG00000163749	2.12e-02	TRUE	-0.14
UBE2D3	GTExv8.ALL.Heart_Atrial_Appendage	4	102868895	102868896	0.0835	rs7694724	-4.93	rs6419160	0.09	-6.05	4.8	326	1	top1	0.09	4.4e-09	-4.8	1.57e-06	4	102794383	102868896	-	ENSG00000109332	2.39e-04	TRUE	0.91
CAMK2D	GTExv8.ALL.Heart_Atrial_Appendage	4	113761926	113761927	0.1058	rs4834352	5.39	rs17531554	0.02	-4.55	-2.14	418	9	enet	0.04	3.2e-05	4.24	2.28e-05	4	113451032	113761927	-	ENSG00000145349	2.26e-03	TRUE	0.39
Bold gene was the independent Transcriptome-wide association study signal in the locus. JOINT.P, p values of the gene after conditional analysis; JOINT.Z, Z-score of the gene after conditional analysis; TWAS, transcriptome-wide association study; TWAS.P, p values of the gene in FUSION TWAS analysis; TWAS.Z, Z-score of the gene in FUSION TWAS analysis.
