# Supplementary material for: A cross‐tissue transcriptome‐wide association study identifies novel susceptibility genes for atrial fibrillation
Source: J Arrhythm. 2025 May 22;41(3):e70097. doi: 10.1002/joa3.70097 (PMC12099065; doi:10.1002/joa3.70097)
Supplement: Supplementary file 6 — Table S5. [file JOA3-41-e70097-s001.xls]

## Sheet: Sheet1
Supplementary Table S5: FOCUS identified 47 significant genes associated with AF
Gene name	type	Region	TWAS-Z	PIP
CAV1	protein_coding	7:113712387-7:116780178	-12.3	1
IL6R	protein_coding	1:154770403-1:156336133	-11.1	1
PRRX1	protein_coding	1:170557971-1:173097546	-8.74	1
CTNNA3	protein_coding	10:67549939-10:69899839	-8.7	1
PRRX1	protein_coding	1:169087665-1:170555736	-7.69	1
EFNA1	protein_coding	1:153181362-1:154770403	-7.37	1
DUSP8P5	processed_pseudogene	10:73508791-10:75422314	-7.22	1
STN1	protein_coding	10:104380686-10:106695048	-5.79	1
CDC42EP3	protein_coding	2:36122170-2:38132712	-5.63	1
SPATS2L	protein_coding	2:199311125-2:201576135	-5.29	1
AP1G1	protein_coding	16:71054116-16:72934341	-5.29	0.96
SHROOM3	protein_coding	4:77130707-4:79093979	-5.06	0.96
VILL	protein_coding	3:38356116-3:40221235	-5.05	0.98
PFDN1	protein_coding	5:139265602-5:140645971	-5	0.98
MIR22HG	lncRNA	17:1930037-17:3701935	-4.94	1
WIPF1	protein_coding	2:173139071-2:175588677	-4.73	0.97
BTRC	protein_coding	10:100668400-10:102948934	-4.64	0.99
MYG1-AS1	lncRNA	12:53039757-12:54778823	-4.4	0.99
NEURL1	protein_coding	10:104380686-10:106695048	-4.27	0.93
CALB2	protein_coding	16:68842817-16:71053989	-4.23	0.95
TNNT3	protein_coding	11:1213644-11:3665358	-4.21	0.9
FLJ12825	lncRNA	12:53039757-12:54778823	-4.06	0.92
SLK	protein_coding	10:104380686-10:106695048	3.59	0.92
RBM19	protein_coding	12:113988098-12:115035762	3.86	0.98
CAMK2D	protein_coding	4:113870583-4:115665875	4.16	0.99
GHR	protein_coding	5:41888710-5:43983499	4.34	0.97
VPS37B	protein_coding	12:122009763-12:124976982	4.36	0.97
OBSCN-AS1	lncRNA	1:226810860-1:229156248	4.48	0.96
SCN5A	protein_coding	3:38356116-3:40221235	4.48	1
MYL4	protein_coding	17:43056905-17:45876022	4.68	0.97
GOLT1B	protein_coding	12:20864133-12:23820527	4.76	0.99
CENPS	protein_coding	1:9365545-1:10806984	4.96	1
KIZ	protein_coding	20:20960068-20:22490085	5.16	1
EFNA3	protein_coding	1:154770403-1:156336133	5.4	0.9
ERICD	lncRNA	8:140725643-8:143044459	5.46	1
DDX39B	protein_coding	6:31571337-6:32682664	5.53	1
PCDHB18P	transcribed_unprocessed_pseudogene	5:140645971-5:142980181	5.62	0.97
SSPN	protein_coding	12:25371462-12:27799691	5.63	1
LRIT3	protein_coding	4:111256567-4:113869892	5.79	1
VGLL2	protein_coding	6:116131589-6:117672094	5.88	1
BRWD1-AS2	lncRNA	21:40483414-21:41389527	5.9	0.99
FKBP7	protein_coding	2:178553183-2:181312739	6.16	1
KCND3	protein_coding	1:111742714-1:113273306	6.24	1
SYNPO2L	protein_coding	10:75422693-10:78706536	6.38	0.99
CEP68	protein_coding	2:64625913-2:65932417	6.79	1
KCNJ5-AS1	lncRNA	11:128188910-11:130340962	7.27	1
CTXND1	protein_coding	15:78516053-15:80860481	8.17	0.99
