# Supplementary material for: A cross‐tissue transcriptome‐wide association study identifies novel susceptibility genes for atrial fibrillation
Source: J Arrhythm. 2025 May 22;41(3):e70097. doi: 10.1002/joa3.70097 (PMC12099065; doi:10.1002/joa3.70097)
Supplement: Supplementary file 7 — Table S6. [file JOA3-41-e70097-s004.xls]

## Sheet: Sheet1
Supplementary Table S6：MAGMA gene-based test identified 1586 significant genes associated with AF
GENE	CHR	BP0	BP1	NSNPS	NPARAM	N	ZSTAT	P	FDR_sci
ZFHX3	16	72816784	73093597	1382	166	283805	10.75	2.99e-27	5.69e-23
KCND3	1	112313284	112531777	983	135	283805	10.04	5.00e-24	3.68e-20
SH3PXD2A	10	105348285	105615301	1048	103	283805	10.03	5.80e-24	3.68e-20
ELOVL6	4	110967002	111120355	749	96	283805	9.77	7.37e-23	3.51e-19
ENPEP	4	111286889	111486441	815	67	283805	9.27	9.36e-21	3.56e-17
COL25A1	4	109731877	110223813	2365	143	283805	9.17	2.35e-20	7.45e-17
KCNN3	1	154669931	154842756	729	136	283805	8.9	2.83e-19	7.70e-16
SCN5A	3	38589548	38691164	460	84	283805	8.49	1.00e-17	2.39e-14
PBXIP1	1	154916552	154928599	32	21	283805	8.36	3.08e-17	6.52e-14
CAV2	7	115927434	116148595	878	67	283805	8.25	8.23e-17	1.57e-13
RP11-156P1.2	17	45000499	45124520	569	38	283805	8.03	4.76e-16	7.61e-13
CASZ1	1	10696661	10856707	772	143	283805	8.03	4.80e-16	7.61e-13
CKS1B	1	154947129	154951725	9	6	283805	8	6.22e-16	9.11e-13
WNT8A	5	137419581	137428054	28	14	283805	7.9	1.42e-15	1.93e-12
PPFIA4	1	202995626	203047868	237	43	283805	7.86	1.94e-15	2.46e-12
PLEKHA3	2	179345195	179381189	99	27	283805	7.83	2.52e-15	2.99e-12
EFNA4	1	155036207	155042029	12	8	283805	7.8	3.08e-15	3.45e-12
AGAP5	10	75434033	75457639	33	18	283805	7.73	5.24e-15	5.54e-12
CDC23	5	137523339	137549032	74	24	283805	7.62	1.26e-14	1.22e-11
KCNJ5	11	128761251	128790930	165	35	283805	7.62	1.28e-14	1.22e-11
CAV1	7	116164839	116201233	150	28	283805	7.59	1.58e-14	1.43e-11
SLC50A1	1	155107820	155111329	9	6	283805	7.56	1.98e-14	1.69e-11
TTN	2	179390716	179695529	933	71	283805	7.56	2.05e-14	1.69e-11
FKBP7	2	179328391	179343327	36	16	283805	7.51	2.86e-14	2.27e-11
GOSR2	17	45000483	45105003	519	30	283805	7.41	6.52e-14	4.94e-11
METTL11B	1	170115142	170136931	93	23	283805	7.4	6.75e-14	4.94e-11
SEC24C	10	75504120	75531919	74	24	283805	7.4	7.03e-14	4.96e-11
TFEC	7	115575202	115799950	826	56	283805	7.32	1.23e-13	8.38e-11
FUT11	10	75532049	75540009	30	15	283805	7.28	1.61e-13	1.06e-10
CTNNA3	10	67672276	69455927	9501	262	283805	7.19	3.32e-13	2.11e-10
DCST2	1	154990996	155006257	52	22	283805	7.17	3.81e-13	2.34e-10
GJA8	1	147374946	147381393	38	12	283805	7.16	4.11e-13	2.44e-10
GFRA3	5	137588068	137610360	77	29	283805	7.15	4.41e-13	2.54e-10
RP11-574K11.31	10	75556272	75571409	33	18	283805	7.13	5.19e-13	2.90e-10
PKD2L2	5	137223657	137278436	158	41	283805	7.12	5.44e-13	2.96e-10
SYNPO2L	10	75404639	75423561	75	13	283805	7.11	5.95e-13	3.14e-10
NME5	5	137450866	137475132	72	24	283805	7.07	7.80e-13	3.97e-10
ADAM15	1	155023042	155035252	44	19	283805	7.07	7.92e-13	3.97e-10
ANK2	4	113739265	114304896	2591	207	283805	7.06	8.45e-13	4.12e-10
ZSWIM8	10	75545340	75561551	24	15	283805	6.99	1.33e-12	6.35e-10
NEURL1	10	105253736	105352309	394	54	283805	6.98	1.43e-12	6.65e-10
ESR2	14	64550950	64804830	1064	84	283805	6.95	1.77e-12	8.00e-10
SMG6	17	1963133	2207065	996	53	283805	6.94	1.98e-12	8.78e-10
KIF20A	5	137514408	137523404	24	14	283805	6.92	2.24e-12	9.67e-10
BRD8	5	137475455	137514675	104	28	283805	6.91	2.41e-12	1.02e-09
PRRX1	1	170631869	170708560	217	51	283805	6.82	4.48e-12	1.85e-09
TBX5	12	114791736	114846247	273	58	283805	6.79	5.56e-12	2.23e-09
PHLDB2	3	111451344	111695364	1217	74	283805	6.79	5.61e-12	2.23e-09
CEP68	2	65283500	65314138	143	32	283805	6.74	8.03e-12	3.12e-09
CAMK2G	10	75572259	75634343	174	41	283805	6.7	1.03e-11	3.93e-09
SCN10A	3	38738293	38835501	486	58	283805	6.66	1.36e-11	5.08e-09
TMEM40	3	12775024	12810956	218	49	283805	6.58	2.33e-11	8.54e-09
RAB1A	2	65297835	65357240	278	31	283805	6.55	2.84e-11	1.02e-08
SUN1	7	855528	936072	571	45	283805	6.54	3.01e-11	1.06e-08
CAND2	3	12837971	12913415	408	54	283805	6.54	3.18e-11	1.10e-08
KLHL3	5	136953189	137071779	390	49	283805	6.52	3.59e-11	1.22e-08
C4orf32	4	113066553	113116412	174	32	283805	6.46	5.38e-11	1.79e-08
ALPK1	4	113206665	113363776	694	108	283805	6.45	5.45e-11	1.79e-08
FAM13B	5	137273649	137387650	374	34	283805	6.45	5.61e-11	1.81e-08
CCDC109B	4	110481361	110609874	662	46	283805	6.43	6.21e-11	1.97e-08
HCN4	15	73612200	73661605	241	58	283805	6.42	6.61e-11	2.06e-08
CPEB4	5	173315283	173388979	261	29	283805	6.42	7.01e-11	2.15e-08
ZNF831	20	57766075	57834168	260	54	283805	6.39	8.10e-11	2.45e-08
WIPF1	2	175424300	175547644	341	62	283805	6.38	9.03e-11	2.69e-08
DCST1	1	155006300	155023406	55	23	283805	6.36	1.01e-10	2.96e-08
EFNA3	1	155036224	155059283	58	21	283805	6.33	1.23e-10	3.53e-08
ASH1L	1	155305059	155532598	513	81	283805	6.33	1.24e-10	3.53e-08
ZNF366	5	71738479	71803554	267	38	283805	6.25	2.06e-10	5.77e-08
EFNA3	1	155036224	155060014	60	21	283805	6.22	2.52e-10	6.89e-08
CCDC141	2	179694484	179914813	974	79	283805	6.22	2.53e-10	6.89e-08
PEX14	1	10532345	10690815	580	55	283805	6.21	2.70e-10	7.24e-08
KCNN2	5	113696642	113832337	510	69	283805	6.19	2.96e-10	7.83e-08
PLA2G12A	4	110631145	110651233	56	17	283805	6.18	3.30e-10	8.61e-08
ZNF442	19	12460185	12476719	42	27	283805	6.11	4.89e-10	1.19e-07
DNAJC12	10	69556427	69597924	121	33	283805	6.11	5.00e-10	1.19e-07
EXOG	3	38537618	38583652	156	28	283805	6.11	5.00e-10	1.19e-07
ZBTB7B	1	154975127	154990998	48	26	283805	6.11	5.00e-10	1.19e-07
PITX2	4	111538579	111563279	80	27	283805	6.11	5.00e-10	1.19e-07
GBA	1	155204243	155214490	36	12	283805	6.11	5.00e-10	1.19e-07
PRKRA	2	179296141	179316239	41	19	283805	6.11	5.00e-10	1.19e-07
HOXA13	7	27233122	27239725	20	8	283805	6.09	5.75e-10	1.35e-07
RNF144B	6	18368779	18469105	628	50	283805	6.04	7.87e-10	1.83e-07
ARHGEF2	1	155916630	155976861	171	44	283805	6	1.00e-09	2.27e-07
MYOT	5	137203480	137223540	38	22	283805	6	1.00e-09	2.27e-07
REEP2	5	137774706	137782658	35	12	283805	5.99	1.07e-09	2.39e-07
CES3	16	66995140	67009051	41	17	283805	5.98	1.12e-09	2.47e-07
PIK3CD	1	9711790	9789172	339	72	283805	5.93	1.52e-09	3.33e-07
C10orf128	10	50362773	50396630	212	51	283805	5.9	1.80e-09	3.88e-07
XRN2	20	21283942	21370463	260	26	283805	5.89	1.91e-09	4.09e-07
EDNRA	4	148402069	148466106	193	35	283805	5.88	2.00e-09	4.23e-07
PTK2	8	141667999	142012315	1138	55	283805	5.86	2.26e-09	4.73e-07
CES2	16	66968347	66978999	35	20	283805	5.85	2.53e-09	5.24e-07
CCT3	1	156278759	156337664	185	29	283805	5.82	3.00e-09	6.08e-07
HPR	16	72088522	72111145	97	30	283805	5.82	3.00e-09	6.08e-07
NDST2	10	75561669	75571589	26	16	283805	5.8	3.39e-09	6.78e-07
CTC-326K19.6	19	50412758	50461648	252	51	283805	5.78	3.82e-09	7.58e-07
CDC25C	5	137620954	137674044	189	35	283805	5.77	4.00e-09	7.85e-07
C6orf48	6	31802385	31807541	31	17	283805	5.76	4.29e-09	8.33e-07
RP11-127H5.1	8	105602961	106431488	3274	184	283805	5.73	4.88e-09	9.38e-07
BRWD1	21	40556102	40693485	558	31	283805	5.73	4.96e-09	9.42e-07
CES4A	16	67022492	67043661	57	24	283805	5.73	5.00e-09	9.42e-07
SSPN	12	26274924	26452223	798	81	283805	5.72	5.18e-09	9.66e-07
SYNE2	14	64319683	64693165	1470	93	283805	5.66	7.51e-09	1.39e-06
GHR	5	42423879	42721979	1070	73	283805	5.66	7.62e-09	1.40e-06
UBQLN4	1	156005092	156023585	49	23	283805	5.65	7.90e-09	1.43e-06
ATP6V1G2	6	31512239	31516204	22	12	283805	5.63	9.24e-09	1.66e-06
BARX2	11	129245835	129322171	372	71	283805	5.6	1.06e-08	1.89e-06
ATF5	19	50431959	50437192	32	12	283805	5.6	1.07e-08	1.89e-06
HOXC4	12	54410715	54449813	127	32	283805	5.58	1.20e-08	2.10e-06
TGFB2	1	218519577	218617961	366	71	283805	5.57	1.25e-08	2.17e-06
SRR	17	2206677	2228554	81	33	283805	5.57	1.30e-08	2.23e-06
C15orf60	15	73735499	73852355	389	45	283805	5.56	1.39e-08	2.36e-06
PMVK	1	154897210	154909467	42	16	283805	5.53	1.60e-08	2.70e-06
MYL4	17	45277812	45301045	85	32	283805	5.49	2.01e-08	3.36e-06
PCDHGB4	5	140767452	140892546	493	67	283805	5.46	2.38e-08	3.95e-06
RPL3L	16	1993975	2007607	104	45	283805	5.45	2.47e-08	4.06e-06
CCDC127	5	196986	218330	132	23	283805	5.45	2.49e-08	4.06e-06
GPANK1	6	31629006	31634060	32	14	283805	5.45	2.56e-08	4.13e-06
PCDHGA2	5	140718539	140892546	675	68	283805	5.44	2.74e-08	4.38e-06
MYH6	14	23851199	23877486	122	43	283805	5.41	3.15e-08	4.99e-06
PSMG1	21	40546695	40555777	54	11	283805	5.41	3.19e-08	4.99e-06
KCNH2	7	150642049	150675403	119	30	283805	5.41	3.22e-08	4.99e-06
PCDHGC3	5	140855580	140892542	119	32	283805	5.41	3.23e-08	4.99e-06
PCDHGA7	5	140762467	140892546	518	55	283805	5.4	3.41e-08	5.23e-06
AHRR	5	304291	438406	676	69	283805	5.39	3.43e-08	5.23e-06
SIRT1	10	69644427	69678147	151	29	283805	5.39	3.50e-08	5.29e-06
KIAA0907	1	155882834	155904191	49	15	283805	5.39	3.55e-08	5.32e-06
LTA	6	31539831	31542101	13	6	283805	5.38	3.69e-08	5.49e-06
HNRNPA0	5	137087075	137090039	10	7	283805	5.38	3.78e-08	5.57e-06
PCDHGB6	5	140787770	140892546	405	60	283805	5.37	4.01e-08	5.87e-06
SSR1	6	7268539	7347679	605	41	283805	5.36	4.19e-08	6.09e-06
KAZALD1	10	102821598	102827888	19	11	283805	5.36	4.28e-08	6.17e-06
DEK	6	18224099	18265054	161	36	283805	5.35	4.43e-08	6.29e-06
PCDHGA12	5	140810185	140892546	317	45	283805	5.35	4.43e-08	6.29e-06
FAM53C	5	137667624	137685416	62	21	283805	5.34	4.57e-08	6.44e-06
PCDHGB3	5	140749831	140892546	571	59	283805	5.34	4.60e-08	6.44e-06
PCDHGA8	5	140772381	140892546	476	64	283805	5.34	4.67e-08	6.49e-06
CACNB2	10	18429606	18830798	2323	169	283805	5.32	5.21e-08	7.19e-06
PCDHGC5	5	140868808	140892546	81	25	283805	5.3	5.73e-08	7.85e-06
ZNF23	16	71481500	71496998	55	24	283805	5.29	6.06e-08	8.24e-06
SPATS2L	2	201170604	201346986	613	71	283805	5.29	6.18e-08	8.35e-06
PCDHGB2	5	140739703	140892546	602	62	283805	5.28	6.31e-08	8.46e-06
PCDHGC4	5	140864741	140892546	91	28	283805	5.27	6.84e-08	9.11e-06
CASP6	4	110609785	110624739	54	18	283805	5.26	7.02e-08	9.28e-06
DFNB59	2	179316163	179326117	26	13	283805	5.26	7.25e-08	9.52e-06
ZMIZ1	10	80828792	81076276	1240	171	283805	5.25	7.59e-08	9.89e-06
SPOCK1	5	136310987	136934068	2560	149	283805	5.24	8.17e-08	1.06e-05
MFSD5	12	53645035	53648189	13	5	283805	5.23	8.35e-08	1.07e-05
CSNK2B	6	31633013	31638120	22	11	283805	5.23	8.39e-08	1.07e-05
MSH5	6	31707725	31732622	116	39	283805	5.21	9.57e-08	1.21e-05
CDKN1A	6	36644305	36655116	51	15	283805	5.2	9.85e-08	1.24e-05
RHOG	11	3848208	3862213	77	20	283805	5.2	9.96e-08	1.25e-05
PCDHGA5	5	140743898	140892546	589	58	283805	5.19	1.04e-07	1.29e-05
HMGN1	21	40714241	40721573	38	9	283805	5.19	1.04e-07	1.29e-05
RREB1	6	7107830	7252213	489	76	283805	5.19	1.05e-07	1.29e-05
MSH5-SAPCD1	6	31707797	31732628	115	38	283805	5.19	1.06e-07	1.29e-05
C1orf85	1	156259880	156265463	17	7	283805	5.18	1.13e-07	1.37e-05
PCDHGA6	5	140753651	140892546	558	54	283805	5.18	1.14e-07	1.37e-05
VARS	6	31745295	31763730	63	30	283805	5.17	1.15e-07	1.38e-05
PCDHGA10	5	140792743	140892546	386	52	283805	5.16	1.23e-07	1.47e-05
NR3C1	5	142657496	142815077	433	70	283805	5.16	1.24e-07	1.47e-05
HBEGF	5	139712428	139726216	48	16	283805	5.15	1.31e-07	1.53e-05
LSP1	11	1874200	1913497	243	48	283805	5.15	1.31e-07	1.53e-05
CRTAC1	10	99624757	99790585	572	91	283805	5.14	1.38e-07	1.61e-05
PCDHGB7	5	140797427	140892546	370	49	283805	5.14	1.40e-07	1.61e-05
ZNF19	16	71498453	71598992	323	61	283805	5.14	1.41e-07	1.61e-05
FES	15	91426925	91439006	50	14	283805	5.13	1.43e-07	1.63e-05
C10orf76	10	103605356	103815950	545	62	283805	5.13	1.45e-07	1.64e-05
RUSC1	1	155290687	155300905	16	12	283805	5.11	1.65e-07	1.86e-05
FAM189B	1	155216996	155225274	30	6	283805	5.07	1.99e-07	2.23e-05
PAQR6	1	156213206	156217881	16	10	283805	5.07	2.01e-07	2.24e-05
ZNF385B	2	180306709	180726232	2160	147	283805	5.06	2.05e-07	2.27e-05
HOXA3	7	27145803	27192200	145	27	283805	5.06	2.06e-07	2.27e-05
XYLB	3	38388251	38462839	385	35	283805	5.06	2.15e-07	2.33e-05
PCDHGA4	5	140734768	140892546	618	58	283805	5.06	2.15e-07	2.33e-05
PCDHGA11	5	140800762	140891835	359	47	283805	5.05	2.16e-07	2.34e-05
HERC4	10	69681665	69835105	507	43	283805	5.04	2.33e-07	2.50e-05
CUX1	7	101458959	101927249	1834	114	283805	5.04	2.35e-07	2.51e-05
ACVR2B	3	38495342	38534633	141	24	283805	5.04	2.38e-07	2.53e-05
NTHL1	16	2089816	2097867	26	16	283805	5.03	2.45e-07	2.57e-05
IL4I1	19	50392911	50432796	215	59	283805	5.03	2.45e-07	2.57e-05
PCDHGA1	5	140710252	140892546	695	60	283805	5.03	2.48e-07	2.59e-05
MSTO1	1	155579979	155718153	323	62	283805	5.03	2.50e-07	2.60e-05
CDC27	17	45195069	45266788	241	48	283805	5.02	2.56e-07	2.65e-05
FURIN	15	91411822	91426688	42	12	283805	5.01	2.76e-07	2.84e-05
ATP5B	12	57031959	57039798	16	6	283805	5	2.85e-07	2.92e-05
MUC22	6	30978251	31003179	430	38	283805	5	2.93e-07	2.98e-05
IST1	16	71879899	71962913	301	41	283805	4.99	2.97e-07	3.00e-05
TSACC	1	156307105	156316786	22	9	283805	4.99	3.05e-07	3.08e-05
MEX3A	1	156041804	156051789	24	12	283805	4.98	3.13e-07	3.13e-05
SHROOM3	4	77356253	77704406	1352	90	283805	4.97	3.27e-07	3.26e-05
LSM2	6	31765173	31774761	43	21	283805	4.97	3.38e-07	3.35e-05
PCDHGA3	5	140723601	140892546	654	57	283805	4.97	3.40e-07	3.36e-05
CLSTN1	1	9789084	9884584	436	27	283805	4.96	3.48e-07	3.42e-05
ANKHD1	5	139781399	139929163	286	60	283805	4.95	3.70e-07	3.60e-05
ANKHD1-EIF4EBP3	5	139781493	139929154	286	60	283805	4.95	3.70e-07	3.60e-05
RAB25	1	156030951	156040295	18	13	283805	4.95	3.75e-07	3.62e-05
TES	7	115850547	115898837	205	22	283805	4.95	3.76e-07	3.62e-05
MTHFS	15	80125927	80189721	321	50	283805	4.95	3.79e-07	3.63e-05
NUP62	19	50410082	50433020	139	37	283805	4.94	3.98e-07	3.78e-05
RP11-834C11.12	12	54379629	54428672	136	39	283805	4.93	4.04e-07	3.83e-05
DLEU1	13	50656307	51297372	2522	147	283805	4.93	4.12e-07	3.88e-05
TMEM79	1	156252726	156262976	33	11	283805	4.93	4.14e-07	3.88e-05
PLCXD2	3	111393523	111565294	819	61	283805	4.92	4.35e-07	4.06e-05
RP11-81K2.1	17	47448102	47554350	450	88	283805	4.91	4.48e-07	4.16e-05
NELFE	6	31919864	31926887	30	15	283805	4.91	4.60e-07	4.25e-05
ZPBP2	17	38024417	38034149	48	8	283805	4.9	4.71e-07	4.33e-05
KDM3B	5	137688285	137772717	309	40	283805	4.9	4.75e-07	4.34e-05
NCOR2	12	124808961	125052135	1263	171	283805	4.9	4.87e-07	4.44e-05
SMG5	1	156219015	156252620	117	19	283805	4.89	5.00e-07	4.54e-05
AKAP6	14	32798479	33300567	2433	228	283805	4.89	5.09e-07	4.59e-05
HOXC5	12	54426637	54429142	8	4	283805	4.88	5.21e-07	4.68e-05
COL15A1	9	101705461	101833069	586	79	283805	4.88	5.32e-07	4.76e-05
CORT	1	10509776	10511959	5	3	283805	4.87	5.54e-07	4.92e-05
VAV2	9	136627016	136857726	1636	143	283805	4.87	5.57e-07	4.93e-05
EHMT2	6	31847536	31865464	84	38	283805	4.87	5.64e-07	4.97e-05
APOH	17	64208151	64252643	235	37	283805	4.87	5.71e-07	5.01e-05
HOXC6	12	54384408	54424607	109	33	283805	4.85	6.22e-07	5.42e-05
KCNIP2	10	103585731	103603677	44	19	283805	4.85	6.24e-07	5.42e-05
FTO	16	53737875	54155853	1926	194	283805	4.84	6.37e-07	5.51e-05
IL6	7	22765503	22771621	28	9	283805	4.83	6.67e-07	5.74e-05
ATP6V1G2-DDX39B	6	31497996	31514385	121	31	283805	4.82	7.12e-07	6.11e-05
RHBDD2	7	75471920	75518244	193	55	283805	4.82	7.32e-07	6.25e-05
FGFR2	10	123237848	123357972	424	94	283805	4.81	7.40e-07	6.29e-05
SLCO1C1	12	20848289	20906320	306	45	283805	4.81	7.43e-07	6.29e-05
PLEKHG4B	5	140373	190085	270	28	283805	4.81	7.47e-07	6.29e-05
NACA	12	57106212	57125412	49	17	283805	4.81	7.56e-07	6.34e-05
OBFC1	10	105642300	105677963	129	19	283805	4.8	7.82e-07	6.53e-05
PCDHGB1	5	140729828	140892546	637	55	283805	4.8	8.11e-07	6.74e-05
PTGES3	12	57057127	57082159	85	25	283805	4.79	8.19e-07	6.78e-05
IGF1R	15	99192200	99507759	1399	172	283805	4.79	8.30e-07	6.84e-05
PCDHGA9	5	140782520	140892546	430	55	283805	4.79	8.35e-07	6.85e-05
GPR98	5	89825161	90460038	2454	133	283805	4.78	8.59e-07	7.01e-05
JAZF1	7	27870192	28220362	1562	136	283805	4.78	8.62e-07	7.01e-05
GET4	7	916189	936073	139	36	283805	4.78	8.75e-07	7.09e-05
WDR1	4	10075963	10118573	257	24	283805	4.77	9.08e-07	7.33e-05
APITD1	1	10490159	10512210	88	17	283805	4.76	9.45e-07	7.55e-05
APITD1-CORT	1	10490159	10512210	88	17	283805	4.76	9.45e-07	7.55e-05
CISD2	4	103790135	103810399	55	11	283805	4.76	9.53e-07	7.59e-05
SYT11	1	155829300	155854990	68	24	283805	4.76	9.62e-07	7.63e-05
SLC9B1	4	103806205	103940896	453	24	283805	4.76	9.86e-07	7.79e-05
B4GALNT1	12	58017193	58027138	36	12	283805	4.75	9.98e-07	7.85e-05
PDCD6	5	271736	353971	418	39	283805	4.75	1.01e-06	7.89e-05
UBE2D3	4	103715540	103790053	243	24	283805	4.75	1.03e-06	8.01e-05
KIAA0040	1	175126123	175162135	155	25	283805	4.75	1.03e-06	8.01e-05
DAP3	1	155657751	155708801	139	43	283805	4.73	1.12e-06	8.65e-05
CTPS1	1	41445007	41478235	128	34	283805	4.73	1.15e-06	8.85e-05
HCAR1	12	123104824	123215390	461	61	283805	4.72	1.16e-06	8.92e-05
SESTD1	2	179966419	180129517	600	45	283805	4.72	1.17e-06	8.92e-05
CCDC62	12	123258874	123312075	259	26	283805	4.71	1.24e-06	9.41e-05
WT1	11	32409321	32457176	231	30	283805	4.7	1.30e-06	9.89e-05
ARHGAP10	4	148653214	148993931	1308	106	283805	4.68	1.46e-06	1.11e-04
SCMH1	1	41492872	41707826	794	43	283805	4.67	1.47e-06	1.11e-04
NFE2	12	54685895	54694905	18	12	283805	4.67	1.50e-06	1.12e-04
SMAD7	18	46446223	46477081	138	41	283805	4.67	1.51e-06	1.13e-04
C9orf3	9	97488983	97849441	1467	49	283805	4.67	1.52e-06	1.13e-04
ADAD2	16	84224744	84230774	40	14	283805	4.66	1.54e-06	1.14e-04
GORAB	1	170501270	170522587	64	28	283805	4.66	1.59e-06	1.17e-04
NEUROG2	4	113434672	113437328	6	4	283805	4.65	1.65e-06	1.22e-04
HSPG2	1	22148738	22263790	576	65	283805	4.64	1.76e-06	1.29e-04
NFKB1	4	103422486	103538459	421	42	283805	4.63	1.79e-06	1.31e-04
GSDMB	17	38060848	38076107	79	12	283805	4.63	1.81e-06	1.31e-04
RBM19	12	114254543	114404176	905	60	283805	4.63	1.83e-06	1.32e-04
SENP6	6	76311225	76427997	476	44	283805	4.63	1.86e-06	1.34e-04
ZNF638	2	71503691	71662199	679	42	283805	4.62	1.89e-06	1.36e-04
SPRR2E	1	153065611	153078660	64	17	283805	4.62	1.91e-06	1.37e-04
BICC1	10	60272900	60591195	1163	95	283805	4.61	1.99e-06	1.42e-04
BNC2	9	16409501	16870841	2298	142	283805	4.6	2.10e-06	1.49e-04
CTD-2192J16.20	19	12636534	12691789	210	61	283805	4.6	2.12e-06	1.50e-04
OSBPL6	2	179059208	179264160	847	70	283805	4.59	2.25e-06	1.59e-04
VHLL	1	156268415	156269428	3	2	283805	4.59	2.26e-06	1.59e-04
CYSTM1	5	139554227	139661637	327	28	283805	4.58	2.28e-06	1.60e-04
C6orf25	6	31686371	31694491	34	17	283805	4.58	2.32e-06	1.62e-04
AC010547.9	16	71481503	71523214	131	39	283805	4.58	2.36e-06	1.64e-04
LMOD1	1	201865580	201915715	193	47	283805	4.57	2.44e-06	1.69e-04
CEP120	5	122680579	122759286	314	22	283805	4.57	2.46e-06	1.70e-04
DHODH	16	72042487	72058954	83	23	283805	4.56	2.51e-06	1.73e-04
FAM47E-STBD1	4	77172886	77232752	357	33	283805	4.56	2.55e-06	1.74e-04
MAN2B1	19	12757325	12777556	67	29	283805	4.56	2.57e-06	1.75e-04
FAH	15	80444832	80479288	185	36	283805	4.56	2.57e-06	1.75e-04
RAF1	3	12625100	12705725	296	29	283805	4.56	2.59e-06	1.75e-04
TRAPPC12	2	3383446	3488865	542	53	283805	4.55	2.68e-06	1.81e-04
EBF1	5	158122928	158526769	1253	106	283805	4.54	2.85e-06	1.92e-04
RP11-210M15.2	15	80637195	80695917	411	32	283805	4.53	2.89e-06	1.94e-04
DFFA	1	10516579	10532583	62	27	283805	4.53	2.93e-06	1.96e-04
CCDC158	4	77234154	77343021	333	44	283805	4.53	2.99e-06	1.99e-04
UBAP2	9	33921691	34048947	552	35	283805	4.53	3.01e-06	2.00e-04
ARNT2	15	80696692	80890278	878	115	283805	4.52	3.10e-06	2.05e-04
HLA-DRB5	6	32485120	32498064	3	2	283805	4.51	3.28e-06	2.16e-04
NPTN	15	73852355	73926475	228	42	283805	4.51	3.29e-06	2.16e-04
TSC2	16	2097466	2138716	202	91	283805	4.51	3.30e-06	2.16e-04
MYH7	14	23881947	23904927	101	25	283805	4.5	3.43e-06	2.24e-04
GON4L	1	155719508	155829191	313	39	283805	4.49	3.51e-06	2.27e-04
CAMK2D	4	114372188	114683083	1262	101	283805	4.49	3.51e-06	2.27e-04
ATXN1L	16	71879894	71919171	121	31	283805	4.49	3.57e-06	2.30e-04
ACMSD	2	135596117	135659604	211	27	283805	4.49	3.57e-06	2.30e-04
TMEM171	5	72416119	72427644	52	21	283805	4.49	3.62e-06	2.32e-04
AP1AR	4	113152893	113191203	111	27	283805	4.48	3.69e-06	2.36e-04
AIF1	6	31582961	31584798	9	4	283805	4.48	3.79e-06	2.41e-04
BEST2	19	12862516	12869272	19	14	283805	4.47	3.87e-06	2.46e-04
DDX39B	6	31497996	31510225	97	27	283805	4.46	4.03e-06	2.55e-04
THRB	3	24158651	24536773	1751	198	283805	4.46	4.15e-06	2.61e-04
ITPR2	12	26490342	26986131	2187	136	283805	4.45	4.27e-06	2.68e-04
BEST3	12	70037140	70093256	327	25	283805	4.45	4.39e-06	2.75e-04
HDGFL1	6	22569678	22571892	13	5	283805	4.44	4.51e-06	2.81e-04
GSTO2	10	106028631	106064703	106	33	283805	4.43	4.69e-06	2.92e-04
HIP1R	12	123319000	123347507	123	18	283805	4.43	4.75e-06	2.95e-04
SLC25A2	5	140682196	140683612	6	2	283805	4.43	4.77e-06	2.95e-04
MAP2K6	17	67410839	67539472	518	88	283805	4.42	4.87e-06	2.99e-04
VGLL4	3	11597544	11762220	879	89	283805	4.42	4.87e-06	2.99e-04
MKRN2	3	12598513	12625212	105	24	283805	4.42	5.01e-06	3.05e-04
FAM101A	12	124457788	124800570	1486	138	283805	4.42	5.01e-06	3.05e-04
PDPK1	16	2587965	2653189	100	65	283805	4.42	5.02e-06	3.05e-04
HSPA1B	6	31795512	31798031	7	5	283805	4.41	5.08e-06	3.08e-04
CYP21A2	6	32006042	32009447	42	23	283805	4.41	5.19e-06	3.14e-04
CLK2	1	155232659	155248282	34	13	283805	4.41	5.25e-06	3.16e-04
EVX1	7	27282164	27290112	23	11	283805	4.4	5.35e-06	3.22e-04
NPAS2	2	101436614	101613291	787	96	283805	4.4	5.38e-06	3.22e-04
TXNL4B	16	72078188	72128330	224	42	283805	4.39	5.61e-06	3.34e-04
HSD17B6	12	57145945	57181574	93	34	283805	4.39	5.61e-06	3.34e-04
ZNF821	16	71893583	71929239	110	27	283805	4.39	5.68e-06	3.37e-04
WNT3A	1	228194752	228248961	182	37	283805	4.38	5.91e-06	3.49e-04
RIT1	1	155867599	155881195	37	10	283805	4.38	5.94e-06	3.49e-04
SCAMP3	1	155225770	155232221	16	6	283805	4.38	5.95e-06	3.49e-04
CTD-2260A17.2	5	96149731	96271513	760	46	283805	4.38	6.01e-06	3.52e-04
GRHL2	8	102504660	102681954	876	97	283805	4.38	6.04e-06	3.53e-04
WNT3	17	44839872	44910520	237	64	283805	4.37	6.23e-06	3.63e-04
GAR1	4	110736666	110745893	41	15	283805	4.37	6.27e-06	3.64e-04
C1orf145	1	228391207	228401365	44	11	283805	4.36	6.39e-06	3.70e-04
C11orf45	11	128769460	128775930	35	14	283805	4.36	6.54e-06	3.77e-04
ANO6	12	45609770	45834187	846	44	283805	4.36	6.60e-06	3.80e-04
KIFAP3	1	169890467	170054349	755	29	283805	4.35	6.71e-06	3.85e-04
FGL1	8	17721889	17767874	385	27	283805	4.35	6.87e-06	3.93e-04
DXO	6	31937587	31940069	18	12	283805	4.34	7.12e-06	4.06e-04
POM121C	7	75046066	75115548	270	44	283805	4.34	7.17e-06	4.07e-04
VSTM4	10	50222290	50323554	485	33	283805	4.33	7.35e-06	4.16e-04
MAPK8	10	49514698	49647403	426	44	283805	4.33	7.48e-06	4.22e-04
GMCL1	2	70056774	70108528	154	28	283805	4.33	7.55e-06	4.25e-04
FBXO32	8	124510129	124553446	193	53	283805	4.33	7.62e-06	4.28e-04
UBE2R2	9	33817565	33920402	432	36	283805	4.32	7.65e-06	4.28e-04
DIAPH1	5	140894583	140998622	296	48	283805	4.32	7.70e-06	4.30e-04
CMIP	16	81478775	81745367	1710	187	283805	4.32	7.90e-06	4.40e-04
GALNTL6	4	172733405	173962710	4767	204	283805	4.31	8.04e-06	4.45e-04
CDKN2C	1	51426417	51440305	31	16	283805	4.31	8.05e-06	4.45e-04
ARHGAP26	5	142149949	142608576	1891	148	283805	4.31	8.25e-06	4.55e-04
NME7	1	169101769	169337205	1123	43	283805	4.29	9.03e-06	4.97e-04
C20orf166	20	61147660	61167971	174	29	283805	4.28	9.45e-06	5.18e-04
SIM1	6	100832891	100912805	296	63	283805	4.27	9.70e-06	5.31e-04
SCN8A	12	51984050	52206648	723	73	283805	4.27	9.76e-06	5.31e-04
HOXA11	7	27221129	27224842	14	9	283805	4.27	9.76e-06	5.31e-04
CSNK2B-LY6G5B-1181	6	31633879	31641323	35	17	283805	4.27	9.94e-06	5.38e-04
PPRC1	10	103892787	103910082	38	19	283805	4.27	9.96e-06	5.38e-04
ARHGAP31	3	119013220	119139561	641	81	283805	4.27	9.98e-06	5.38e-04
C6orf10	6	32256303	32339684	969	35	283805	4.26	1.01e-05	5.40e-04
OBSCN	1	228395831	228566577	763	42	283805	4.26	1.01e-05	5.40e-04
SLC4A9	5	139739787	139754728	35	18	283805	4.26	1.04e-05	5.58e-04
DNMT3A	2	25455845	25565459	335	76	283805	4.25	1.07e-05	5.68e-04
LRRC14B	5	191626	195468	17	9	283805	4.23	1.15e-05	6.09e-04
PRSS3	9	33750515	33799230	199	41	283805	4.23	1.17e-05	6.20e-04
PRDM6	5	122424816	122529960	530	47	283805	4.23	1.18e-05	6.24e-04
DPF3	14	73086004	73360809	1302	132	283805	4.23	1.18e-05	6.24e-04
EPHA3	3	89156674	89531284	1211	64	283805	4.22	1.19e-05	6.28e-04
CHST4	16	71559136	71572649	30	18	283805	4.22	1.20e-05	6.29e-04
CCNT2	2	135675805	135716912	120	18	283805	4.22	1.22e-05	6.39e-04
SMUG1	12	54558529	54582778	75	16	283805	4.22	1.23e-05	6.39e-04
AC010368.2	5	35051012	35051198	1	1	283805	4.22	1.23e-05	6.39e-04
NFKBIL1	6	31514647	31526606	83	25	283805	4.22	1.24e-05	6.40e-04
PRIM1	12	57125380	57146157	46	14	283805	4.22	1.24e-05	6.40e-04
XXbac-BPG32J3.20	6	31654739	31681849	105	34	283805	4.22	1.25e-05	6.42e-04
EFNA1	1	155099936	155107333	25	12	283805	4.22	1.25e-05	6.42e-04
CTIF	18	46065417	46389588	1633	207	283805	4.21	1.30e-05	6.66e-04
FAM47E-STBD1	4	77172874	77232282	355	29	283805	4.2	1.32e-05	6.74e-04
HMGA2	12	66217911	66360075	441	82	283805	4.2	1.36e-05	6.92e-04
ZDHHC11	5	710471	851101	406	98	283805	4.19	1.37e-05	6.96e-04
RPAP1	15	41809374	41836467	131	25	283805	4.19	1.37e-05	6.96e-04
C10orf53	10	50887697	50918307	172	26	283805	4.19	1.38e-05	6.98e-04
FBXL16	16	742500	755829	42	10	283805	4.19	1.39e-05	7.03e-04
ASIC3	7	150745379	150749843	17	12	283805	4.19	1.42e-05	7.16e-04
TOP1	20	39657458	39753127	275	50	283805	4.18	1.46e-05	7.32e-04
NEBL	10	21068902	21463116	1639	118	283805	4.18	1.46e-05	7.32e-04
SLFNL1	1	41481269	41488909	43	16	283805	4.18	1.47e-05	7.32e-04
VPS37B	12	123349882	123380991	86	30	283805	4.18	1.47e-05	7.32e-04
PLXNC1	12	94542499	94701451	755	91	283805	4.18	1.48e-05	7.34e-04
CFL2	14	35179593	35184029	14	6	283805	4.16	1.57e-05	7.77e-04
KIF1B	1	10270863	10441661	745	34	283805	4.16	1.59e-05	7.84e-04
DLL4	15	41221538	41231237	32	13	283805	4.16	1.63e-05	8.02e-04
FGD5	3	14860469	14975895	711	52	283805	4.15	1.65e-05	8.10e-04
TMEM8C	9	136379708	136393734	69	28	283805	4.15	1.65e-05	8.10e-04
ZGLP1	19	10415479	10420556	17	10	283805	4.15	1.66e-05	8.13e-04
BLM	15	91260558	91358859	449	41	283805	4.15	1.67e-05	8.15e-04
AGT	1	230838269	230850043	84	24	283805	4.15	1.68e-05	8.17e-04
SLC9B2	4	103941025	104006986	150	51	283805	4.14	1.70e-05	8.27e-04
SLC44A4	6	31830969	31846823	90	22	283805	4.14	1.72e-05	8.34e-04
XPO7	8	21777180	21864096	312	33	283805	4.14	1.75e-05	8.45e-04
ST20-MTHFS	15	80137537	80216096	462	50	283805	4.14	1.75e-05	8.45e-04
WNT9B	17	44910567	44964096	208	40	283805	4.14	1.76e-05	8.47e-04
MICA	6	31371356	31383092	234	30	283805	4.13	1.84e-05	8.82e-04
WNT2B	1	113009163	113072787	243	61	283805	4.13	1.84e-05	8.82e-04
IKZF2	2	213864429	214017151	666	54	283805	4.12	1.86e-05	8.88e-04
STIM1	11	3875757	4114439	1063	53	283805	4.12	1.90e-05	9.05e-04
ZNF564	19	12636184	12662356	103	37	283805	4.11	1.98e-05	9.42e-04
CTCF	16	67596310	67673086	231	69	283805	4.11	2.01e-05	9.51e-04
PRKD1	14	30045687	30661104	2485	193	283805	4.1	2.11e-05	9.95e-04
ZCCHC6	9	88902648	88969369	176	25	283805	4.09	2.13e-05	1.00e-03
BTBD2	19	1985447	2034880	319	60	283805	4.09	2.17e-05	1.02e-03
CCDC136	7	128430811	128462186	108	18	283805	4.09	2.17e-05	1.02e-03
C1orf143	1	218683438	218699320	83	11	283805	4.08	2.27e-05	1.06e-03
MAST4	5	65892176	66465423	2491	167	283805	4.08	2.28e-05	1.06e-03
KLF16	19	1852399	1863567	49	13	283805	4.07	2.30e-05	1.07e-03
RP1-170O19.20	7	27203154	27219632	53	25	283805	4.07	2.32e-05	1.08e-03
ZNF259	11	116648436	116658766	45	19	283805	4.07	2.33e-05	1.08e-03
HEATR5B	2	37195526	37311485	484	47	283805	4.07	2.35e-05	1.09e-03
PBX2	6	32152512	32157963	21	11	283805	4.07	2.38e-05	1.10e-03
ZNF652	17	47366568	47439835	241	33	283805	4.06	2.47e-05	1.13e-03
MANBA	4	103552660	103682151	482	38	283805	4.06	2.47e-05	1.13e-03
FDPS	1	155278539	155290457	26	10	283805	4.06	2.50e-05	1.14e-03
KPNA3	13	50273447	50367057	412	43	283805	4.05	2.53e-05	1.16e-03
CHD4	12	6679249	6716642	127	25	283805	4.05	2.58e-05	1.18e-03
NSUN3	3	93781760	93847389	160	73	283805	4.04	2.62e-05	1.19e-03
GUK1	1	228327663	228336685	29	15	283805	4.04	2.62e-05	1.19e-03
NOS3	7	150688083	150711676	89	32	283805	4.04	2.67e-05	1.21e-03
THADA	2	43393800	43823185	1881	79	283805	4.04	2.71e-05	1.22e-03
ZNF791	19	12721732	12742735	85	16	283805	4.04	2.72e-05	1.23e-03
HOXD10	2	176973518	176984670	44	17	283805	4.03	2.75e-05	1.23e-03
IBA57	1	228353516	228369958	46	20	283805	4.03	2.77e-05	1.23e-03
DUS2	16	68021649	68113223	264	36	283805	4.03	2.77e-05	1.23e-03
HOXA10	7	27210210	27219880	25	14	283805	4.03	2.77e-05	1.23e-03
C10orf71	10	50507187	50535537	126	30	283805	4.03	2.81e-05	1.25e-03
MICB	6	31462658	31478901	240	28	283805	4.03	2.82e-05	1.25e-03
LELP1	1	153175919	153177596	5	3	283805	4.02	2.86e-05	1.27e-03
SAPCD1	6	31730576	31732628	13	9	283805	4.02	2.89e-05	1.28e-03
NR3C2	4	148999913	149365850	1450	127	283805	4.02	2.90e-05	1.28e-03
FBN2	5	127593601	127994878	1777	66	283805	4.02	2.93e-05	1.29e-03
COL17A1	10	105791044	105845760	207	51	283805	4.01	3.00e-05	1.32e-03
XRN1	3	142025449	142166904	352	44	283805	4.01	3.02e-05	1.32e-03
SOX6	11	15987995	16761138	2515	113	283805	4.01	3.07e-05	1.34e-03
DNASE1L2	16	2285817	2288712	10	7	283805	4	3.15e-05	1.37e-03
VWA7	6	31733367	31745108	54	22	283805	4	3.19e-05	1.39e-03
MGEA5	10	103544200	103578696	87	30	283805	3.99	3.25e-05	1.41e-03
TBX2	17	59477257	59486827	40	9	283805	3.99	3.28e-05	1.42e-03
ABHD16A	6	31654726	31671221	63	24	283805	3.99	3.28e-05	1.42e-03
INO80	15	41271078	41408552	591	25	283805	3.99	3.31e-05	1.43e-03
XIRP1	3	39224701	39234087	26	12	283805	3.99	3.34e-05	1.44e-03
CASR	3	121902530	122005342	537	38	283805	3.99	3.35e-05	1.44e-03
MAPKBP1	15	42066632	42120053	168	43	283805	3.99	3.36e-05	1.44e-03
ARL13B	3	93698983	93774512	179	68	283805	3.98	3.40e-05	1.45e-03
INPP5K	17	1397865	1420182	140	31	283805	3.98	3.40e-05	1.45e-03
ITPKC	19	41223008	41246765	104	28	283805	3.98	3.46e-05	1.47e-03
METTL18	1	169761670	169764107	8	5	283805	3.97	3.55e-05	1.51e-03
ITGB3	17	45331212	45421658	392	47	283805	3.97	3.61e-05	1.53e-03
ECSCR	5	138784245	138842328	18	12	283805	3.97	3.64e-05	1.53e-03
RGL3	19	11495017	11530018	143	24	283805	3.97	3.65e-05	1.53e-03
DGKB	7	14184674	15014402	4529	234	283805	3.97	3.65e-05	1.53e-03
RSRC2	12	122989190	123011547	57	12	283805	3.97	3.65e-05	1.53e-03
FRMD4B	3	69219141	69591734	1971	150	283805	3.96	3.70e-05	1.55e-03
PHLPP2	16	71671738	71758604	327	39	283805	3.96	3.77e-05	1.58e-03
SLC35F1	6	118228689	118638839	1664	111	283805	3.96	3.79e-05	1.58e-03
LRRTM3	10	68685764	68859588	717	71	283805	3.96	3.80e-05	1.58e-03
MARVELD3	16	71660064	71676017	45	14	283805	3.95	3.85e-05	1.60e-03
PLA2G15	16	68279207	68294961	61	19	283805	3.95	3.87e-05	1.60e-03
ZNF490	19	12688775	12750912	233	30	283805	3.95	3.88e-05	1.60e-03
DTX3	12	57998405	58003587	17	11	283805	3.95	3.94e-05	1.62e-03
CYS1	2	10196907	10221071	137	33	283805	3.95	3.95e-05	1.63e-03
LRCH1	13	47127303	47327175	832	63	283805	3.94	3.99e-05	1.64e-03
NFATC3	16	68118654	68263162	452	38	283805	3.94	4.15e-05	1.70e-03
PROS1	3	93591881	93692910	257	70	283805	3.93	4.19e-05	1.71e-03
LDB1	10	103867317	103880210	38	21	283805	3.93	4.26e-05	1.73e-03
MCCD1	6	31496494	31498009	23	8	283805	3.93	4.27e-05	1.74e-03
PAX5	9	36833272	37034103	1063	104	283805	3.93	4.30e-05	1.74e-03
PRRC2A	6	31588497	31605548	104	32	283805	3.93	4.30e-05	1.74e-03
AP1G1	16	71762913	71843104	320	40	283805	3.93	4.33e-05	1.75e-03
WRB	21	40752170	40800454	177	29	283805	3.92	4.35e-05	1.75e-03
ESRP2	16	68263014	68272005	16	9	283805	3.92	4.36e-05	1.76e-03
HOXA9	7	27202054	27210117	32	16	283805	3.92	4.41e-05	1.77e-03
SLC16A12	10	91190051	91316398	562	78	283805	3.92	4.42e-05	1.77e-03
TNNT3	11	1940792	1959936	113	33	283805	3.92	4.49e-05	1.80e-03
TCF19	6	31126319	31134936	65	13	283805	3.91	4.62e-05	1.84e-03
ATP2B1	12	89981828	90103077	326	50	283805	3.91	4.63e-05	1.84e-03
HOXA6	7	27185015	27190222	21	7	283805	3.91	4.65e-05	1.85e-03
SLC39A1	1	153931575	153940188	25	13	283805	3.91	4.68e-05	1.85e-03
HOXA4	7	27168126	27170418	11	2	283805	3.91	4.68e-05	1.85e-03
TAT	16	71599563	71611033	42	20	283805	3.9	4.79e-05	1.89e-03
ZBTB38	3	141043055	141168634	441	61	283805	3.9	4.84e-05	1.91e-03
MKNK2	19	2037470	2051243	78	32	283805	3.9	4.85e-05	1.91e-03
SRA1	5	139916925	139937895	43	18	283805	3.9	4.87e-05	1.91e-03
GTF2IRD2	7	74210483	74267847	11	7	283805	3.9	4.88e-05	1.91e-03
GNG7	19	2511217	2702707	1194	163	283805	3.9	4.90e-05	1.92e-03
LRWD1	7	102105376	102113615	71	18	283805	3.89	5.04e-05	1.97e-03
KLB	4	39408473	39453156	186	46	283805	3.88	5.13e-05	1.99e-03
ETF1	5	137841784	137878989	129	39	283805	3.88	5.14e-05	1.99e-03
ABHD17C	15	80972025	81047962	387	45	283805	3.88	5.14e-05	1.99e-03
RER1	1	2323267	2336883	68	30	283805	3.88	5.31e-05	2.05e-03
CX3CR1	3	39304985	39323226	82	29	283805	3.88	5.32e-05	2.05e-03
AGO2	8	141541264	141645718	551	82	283805	3.88	5.33e-05	2.05e-03
CTSZ	20	57570240	57582302	68	18	283805	3.86	5.59e-05	2.15e-03
ABCC1	16	16043434	16236931	994	101	283805	3.86	5.63e-05	2.16e-03
YY1AP1	1	155629237	155658791	67	30	283805	3.86	5.75e-05	2.20e-03
SEMA4A	1	156117157	156147543	95	29	283805	3.85	5.80e-05	2.22e-03
ACP6	1	147101453	147142618	163	29	283805	3.85	5.82e-05	2.22e-03
KCNJ2	17	68164814	68176189	23	12	283805	3.85	5.84e-05	2.22e-03
PPAP2B	1	56960419	57110974	727	72	283805	3.85	5.86e-05	2.23e-03
MYO5B	18	47349183	47721463	2018	116	283805	3.85	5.96e-05	2.26e-03
ANKRD17	4	73939093	74124515	371	88	283805	3.84	6.13e-05	2.32e-03
CREB5	7	28338940	28865511	2521	235	283805	3.84	6.17e-05	2.33e-03
CTD-2535L24.2	17	63534220	63637151	430	73	283805	3.84	6.18e-05	2.33e-03
HDAC3	5	141000443	141016437	58	30	283805	3.83	6.31e-05	2.37e-03
LOXL1	15	74218330	74244478	152	27	283805	3.83	6.38e-05	2.39e-03
STK19	6	31938868	31950598	53	23	283805	3.83	6.38e-05	2.39e-03
GALNT10	5	153570290	153800544	1082	82	283805	3.83	6.45e-05	2.41e-03
PMFBP1	16	72146056	72210777	258	33	283805	3.83	6.46e-05	2.41e-03
TRIP13	5	892758	919472	108	15	283805	3.83	6.48e-05	2.41e-03
C1orf112	1	169631245	169823221	1217	45	283805	3.82	6.55e-05	2.44e-03
ALKBH4	7	102096685	102105323	37	13	283805	3.82	6.60e-05	2.45e-03
ARL11	13	50202435	50208008	28	15	283805	3.82	6.62e-05	2.45e-03
NPR3	5	32689176	32791819	445	64	283805	3.81	6.82e-05	2.52e-03
RITA1	12	113623331	113630173	20	7	283805	3.81	6.86e-05	2.53e-03
POLR2J	7	102113565	102119354	28	10	283805	3.81	6.88e-05	2.53e-03
SRL	16	4239375	4292081	316	52	283805	3.81	6.88e-05	2.53e-03
SETD1B	12	122242086	122270562	100	30	283805	3.81	6.95e-05	2.55e-03
DSC2	18	28645940	28682378	105	39	283805	3.81	6.98e-05	2.56e-03
OTUD7A	15	31775329	32162992	1579	60	283805	3.81	7.07e-05	2.58e-03
PLCG1	20	39765600	39811629	136	49	283805	3.8	7.28e-05	2.65e-03
FAM47E	4	77135193	77204933	465	38	283805	3.8	7.28e-05	2.65e-03
CENPE	4	104026963	104119566	285	27	283805	3.8	7.29e-05	2.65e-03
HFE	6	26087509	26098571	47	21	283805	3.8	7.31e-05	2.65e-03
TRIM38	6	25963030	25987384	95	33	283805	3.8	7.32e-05	2.65e-03
HIATL1	9	97136833	97223324	377	30	283805	3.79	7.61e-05	2.74e-03
ZCCHC8	12	122957417	122985518	75	18	283805	3.79	7.61e-05	2.74e-03
HCN3	1	155247374	155259639	45	12	283805	3.79	7.62e-05	2.74e-03
ITGB3	17	45331263	45421658	391	42	283805	3.79	7.64e-05	2.74e-03
BRD9	5	850406	892939	189	31	283805	3.78	7.69e-05	2.76e-03
SLC22A17	14	23815515	23822121	19	12	283805	3.78	7.82e-05	2.80e-03
CCDC42B	12	113587663	113597081	34	8	283805	3.78	7.85e-05	2.80e-03
GTF2I	7	74071994	74175026	210	53	283805	3.78	7.85e-05	2.80e-03
CTRC	1	15764935	15775737	42	18	283805	3.78	7.91e-05	2.81e-03
ETNPPL	4	109663196	109684210	76	12	283805	3.78	7.92e-05	2.81e-03
GPR137	11	64037534	64056972	57	27	283805	3.77	8.05e-05	2.86e-03
KNTC1	12	123011793	123110943	322	40	283805	3.77	8.11e-05	2.87e-03
FANCC	9	97861336	98079991	527	59	283805	3.77	8.12e-05	2.87e-03
ITPR1	3	4535032	4889524	1836	220	283805	3.77	8.13e-05	2.87e-03
KIAA1199	15	81071684	81244117	648	132	283805	3.76	8.35e-05	2.94e-03
ARF1	1	228270361	228286912	48	18	283805	3.76	8.40e-05	2.95e-03
SGSM2	17	2240792	2284352	244	51	283805	3.76	8.45e-05	2.96e-03
AGAP2	12	58118980	58135940	45	17	283805	3.76	8.66e-05	3.03e-03
TLX1NB	10	102849078	102890883	179	34	283805	3.75	8.67e-05	3.03e-03
C2orf88	2	190744335	191068210	1273	110	283805	3.75	8.70e-05	3.03e-03
SLC4A2	7	150754297	150773614	75	21	283805	3.75	8.72e-05	3.04e-03
TRIO	5	14143811	14532235	1468	100	283805	3.75	8.87e-05	3.08e-03
BAG6	6	31606805	31620482	64	24	283805	3.75	8.91e-05	3.09e-03
LRRC36	16	67360701	67419106	174	30	283805	3.75	8.93e-05	3.09e-03
ARSJ	4	114821440	114900883	352	48	283805	3.75	8.96e-05	3.10e-03
HILPDA	7	128095903	128098472	10	6	283805	3.75	8.98e-05	3.10e-03
DNMT1	19	10244021	10341962	432	58	283805	3.75	9.01e-05	3.10e-03
C6orf47	6	31626075	31628549	11	7	283805	3.74	9.02e-05	3.10e-03
EMILIN3	20	39988606	39995467	30	10	283805	3.74	9.18e-05	3.15e-03
ATXN1	6	16299343	16761722	2203	256	283805	3.74	9.21e-05	3.16e-03
C17orf82	17	59489112	59490641	3	1	283805	3.74	9.38e-05	3.20e-03
JMJD7	15	42120283	42129779	60	16	283805	3.73	9.44e-05	3.22e-03
CHRNB2	1	154540257	154552502	42	22	283805	3.73	9.63e-05	3.28e-03
ZDHHC1	16	67428322	67450736	64	22	283805	3.72	9.90e-05	3.37e-03
TCHH	1	152078793	152086556	19	12	283805	3.72	9.94e-05	3.37e-03
GPR89B	1	147400506	147465753	77	12	283805	3.72	9.98e-05	3.38e-03
YPEL2	17	57409050	57479090	295	53	283805	3.72	1.01e-04	3.41e-03
ARHGEF25	12	58003963	58013162	36	15	283805	3.71	1.02e-04	3.43e-03
PTPRE	10	129705325	129884119	1009	131	283805	3.71	1.02e-04	3.43e-03
FAM170B	10	50339199	50342053	18	6	283805	3.71	1.02e-04	3.43e-03
ADORA1	1	203059782	203136533	282	51	283805	3.71	1.03e-04	3.46e-03
CRADD	12	94071151	94288616	891	92	283805	3.71	1.04e-04	3.47e-03
GLIS3	9	3824127	4348392	3380	264	283805	3.71	1.05e-04	3.51e-03
PGD	1	10458649	10480201	84	20	283805	3.7	1.08e-04	3.60e-03
CELF4	18	34823010	35146000	1337	161	283805	3.7	1.09e-04	3.63e-03
ISCA1	9	88879461	88897676	61	18	283805	3.69	1.10e-04	3.67e-03
ZCCHC24	10	81142081	81205383	365	68	283805	3.69	1.11e-04	3.70e-03
KIF3C	2	26149471	26205618	228	45	283805	3.69	1.12e-04	3.72e-03
ORMDL3	17	38077294	38083854	24	14	283805	3.69	1.12e-04	3.72e-03
WNT9A	1	228106357	228135599	142	27	283805	3.68	1.15e-04	3.79e-03
NCK1	3	136581050	136668665	317	21	283805	3.68	1.15e-04	3.79e-03
ICAM1	19	10381511	10397291	78	36	283805	3.68	1.15e-04	3.79e-03
LETMD1	12	51441745	51454207	45	9	283805	3.68	1.16e-04	3.80e-03
CCSER1	4	91048686	92523064	7223	252	283805	3.68	1.16e-04	3.81e-03
RMDN2	2	38150330	38294285	709	52	283805	3.68	1.16e-04	3.81e-03
HKDC1	10	70980059	71027315	263	52	283805	3.68	1.17e-04	3.81e-03
MTHFD1	14	64854749	64926722	331	54	283805	3.68	1.17e-04	3.83e-03
SLC12A8	3	124801480	124998021	997	116	283805	3.68	1.18e-04	3.85e-03
MORN1	1	2252692	2323146	453	64	283805	3.67	1.19e-04	3.88e-03
AMZ1	7	2719156	2815134	757	71	283805	3.67	1.20e-04	3.89e-03
DRD2	11	113280318	113346413	264	45	283805	3.67	1.20e-04	3.89e-03
HSF5	17	56497528	56565745	190	40	283805	3.67	1.21e-04	3.91e-03
PSCA	8	143751726	143764142	75	8	283805	3.67	1.24e-04	3.99e-03
CDC20	1	43824626	43828874	11	7	283805	3.66	1.24e-04	3.99e-03
PCM1	8	17780349	17885478	631	36	283805	3.66	1.24e-04	4.00e-03
RAB3D	19	11432722	11456946	110	17	283805	3.66	1.26e-04	4.05e-03
CLTC	17	57697219	57773671	227	32	283805	3.66	1.27e-04	4.06e-03
RPL31	2	101618177	101640494	82	19	283805	3.66	1.27e-04	4.06e-03
ARAP3	5	141032968	141061788	128	38	283805	3.66	1.27e-04	4.07e-03
DNMBP	10	101635334	101769676	618	40	283805	3.66	1.28e-04	4.08e-03
SPATA33	16	89724210	89737680	96	29	283805	3.65	1.29e-04	4.12e-03
TMEM194B	2	191369068	191399448	108	25	283805	3.65	1.30e-04	4.14e-03
AC026703.1	5	32788945	32791819	10	5	283805	3.65	1.31e-04	4.15e-03
CBFB	16	67063019	67134961	174	35	283805	3.65	1.33e-04	4.22e-03
CASQ2	1	116242628	116311402	422	33	283805	3.64	1.34e-04	4.25e-03
FOXK1	7	4683388	4811074	658	124	283805	3.64	1.35e-04	4.27e-03
FN1	2	216225163	216300895	330	41	283805	3.64	1.35e-04	4.27e-03
HOXA7	7	27193335	27197555	20	12	283805	3.64	1.36e-04	4.27e-03
DENR	12	123237321	123255611	60	14	283805	3.64	1.37e-04	4.30e-03
DYTN	2	207516345	207583120	399	51	283805	3.64	1.38e-04	4.34e-03
MICU2	13	22066836	22178353	452	37	283805	3.63	1.41e-04	4.43e-03
LY6G5C	6	31644461	31651817	24	10	283805	3.63	1.44e-04	4.51e-03
TNS1	2	218664512	218867718	923	148	283805	3.62	1.45e-04	4.55e-03
UBE4B	1	10092890	10241297	593	50	283805	3.62	1.46e-04	4.55e-03
LY6G6C	6	31686425	31689622	17	9	283805	3.62	1.46e-04	4.56e-03
MBTPS1	16	84087368	84150511	390	44	283805	3.62	1.47e-04	4.58e-03
TNXB	6	32008931	32083111	317	59	283805	3.62	1.49e-04	4.64e-03
NOTCH4	6	32162620	32191844	197	46	283805	3.62	1.50e-04	4.64e-03
PTRH2	17	57751997	57784987	99	32	283805	3.61	1.50e-04	4.65e-03
XXYLT1	3	194789008	194991896	1004	74	283805	3.61	1.51e-04	4.66e-03
HYDIN	16	70841281	71264625	1011	94	283805	3.61	1.52e-04	4.69e-03
SRC	20	35973088	36034453	247	50	283805	3.61	1.53e-04	4.70e-03
HHIP	4	145567173	145666423	291	29	283805	3.61	1.53e-04	4.70e-03
C16orf47	16	73160536	73178346	68	27	283805	3.61	1.53e-04	4.71e-03
GYG1	3	148709128	148745419	135	38	283805	3.61	1.54e-04	4.73e-03
SEPP1	5	42799982	42887494	384	45	283805	3.6	1.57e-04	4.79e-03
CCDC152	5	42756903	42802462	189	28	283805	3.6	1.58e-04	4.84e-03
CTD-2369P2.10	19	10416103	10426685	50	16	283805	3.6	1.60e-04	4.86e-03
FDX1L	19	10416103	10426691	50	16	283805	3.6	1.60e-04	4.86e-03
TIMP4	3	12194551	12200851	29	13	283805	3.6	1.60e-04	4.86e-03
NOL4	18	31431064	31804916	1291	94	283805	3.6	1.60e-04	4.86e-03
JMJD7-PLA2G4B	15	42120293	42140353	122	27	283805	3.59	1.63e-04	4.94e-03
PLA2G4B	15	42120283	42140345	122	27	283805	3.59	1.63e-04	4.94e-03
HPS6	10	103825147	103827792	4	2	283805	3.59	1.65e-04	4.99e-03
LRIT3	4	110769358	110793471	110	24	283805	3.59	1.65e-04	4.99e-03
THEM6	8	143808621	143818345	38	14	283805	3.59	1.66e-04	4.99e-03
SMARCA4	19	11071598	11176071	454	55	283805	3.59	1.66e-04	4.99e-03
AGPAT1	6	32135989	32145873	28	13	283805	3.59	1.66e-04	5.00e-03
ANKS6	9	101493611	101559247	210	43	283805	3.59	1.68e-04	5.05e-03
BAD	11	64037302	64052176	46	23	283805	3.58	1.69e-04	5.05e-03
SKIV2L	6	31926857	31937532	50	21	283805	3.58	1.70e-04	5.09e-03
TBX21	17	45810610	45823485	58	17	283805	3.58	1.71e-04	5.10e-03
PFDN1	5	139624624	139682706	160	28	283805	3.58	1.72e-04	5.13e-03
CRTC2	1	153920145	153931101	22	10	283805	3.58	1.73e-04	5.14e-03
GYS2	12	21689123	21757781	377	35	283805	3.58	1.73e-04	5.14e-03
NDUFA2	5	140018325	140027370	39	12	283805	3.58	1.73e-04	5.14e-03
TMCO6	5	140019012	140024993	23	7	283805	3.57	1.75e-04	5.19e-03
GBF1	10	104005289	104142656	320	46	283805	3.57	1.76e-04	5.21e-03
CSRNP2	12	51454990	51477447	86	23	283805	3.57	1.78e-04	5.26e-03
SNX19	11	130745331	130786404	293	18	283805	3.57	1.79e-04	5.27e-03
MAP3K12	12	53874274	53893847	43	31	283805	3.57	1.79e-04	5.27e-03
PODXL	7	131185021	131242976	269	67	283805	3.57	1.80e-04	5.28e-03
KLF11	2	10182976	10194963	53	20	283805	3.57	1.81e-04	5.32e-03
PLS1	3	142315229	142432506	417	42	283805	3.56	1.83e-04	5.35e-03
RRAGD	6	90074355	90121989	198	39	283805	3.56	1.85e-04	5.42e-03
ARL17A	17	44594068	44657088	12	8	283805	3.56	1.86e-04	5.42e-03
LRRC37A2	17	44588877	44633016	12	8	283805	3.56	1.86e-04	5.42e-03
LEKR1	3	156543270	156763918	992	52	283805	3.56	1.86e-04	5.42e-03
ECE2	3	183967438	184010819	137	31	283805	3.56	1.87e-04	5.42e-03
ANO5	11	22214722	22304903	364	27	283805	3.56	1.87e-04	5.42e-03
TMEM206	1	212537273	212588243	190	41	283805	3.56	1.87e-04	5.42e-03
PHB	17	47481414	47492246	43	19	283805	3.56	1.87e-04	5.42e-03
ORAI2	7	102073553	102097268	100	33	283805	3.56	1.88e-04	5.44e-03
CLIP1	12	122755979	122907179	523	47	283805	3.56	1.89e-04	5.44e-03
HIST1H3A	6	26020718	26021186	4	2	283805	3.55	1.91e-04	5.49e-03
UBE2J1	6	90036344	90062567	92	37	283805	3.55	1.95e-04	5.62e-03
SKAP2	7	26706681	27034858	1218	45	283805	3.55	1.96e-04	5.62e-03
GATAD2B	1	153777201	153895451	340	37	283805	3.54	1.99e-04	5.69e-03
GLTSCR1	19	48111453	48206533	485	48	283805	3.54	2.02e-04	5.78e-03
ADAMTSL4	1	150521884	150533413	42	20	283805	3.54	2.02e-04	5.78e-03
NCOA2	8	71021997	71316040	838	49	283805	3.54	2.03e-04	5.78e-03
SLC27A6	5	127873706	128369335	2760	71	283805	3.54	2.03e-04	5.78e-03
LSM7	19	2321516	2328619	42	12	283805	3.54	2.04e-04	5.80e-03
HCG27	6	31165537	31171745	88	15	283805	3.53	2.04e-04	5.80e-03
GLIS2	16	4364762	4389598	99	42	283805	3.53	2.05e-04	5.80e-03
DENND4B	1	153901977	153919172	35	11	283805	3.53	2.05e-04	5.82e-03
ADAM23	2	207308263	207485851	681	76	283805	3.53	2.06e-04	5.82e-03
DOK2	8	21766384	21771371	19	11	283805	3.53	2.07e-04	5.83e-03
NCR3	6	31556672	31560762	30	15	283805	3.53	2.07e-04	5.83e-03
C19orf54	19	41246761	41257458	48	14	283805	3.53	2.07e-04	5.83e-03
AGAP2-AS1	12	58120054	58122139	3	2	283805	3.53	2.07e-04	5.83e-03
PGGT1B	5	114546527	114598569	208	49	283805	3.53	2.08e-04	5.83e-03
SCRN2	17	45915058	45918699	18	11	283805	3.53	2.10e-04	5.89e-03
TPCN1	12	113658855	113736390	340	29	283805	3.53	2.11e-04	5.90e-03
HIVEP3	1	41972036	42501596	2157	122	283805	3.53	2.11e-04	5.91e-03
ATP6V0D1	16	67471917	67515140	115	42	283805	3.52	2.12e-04	5.92e-03
CC2D2B	10	97733786	97792441	253	40	283805	3.52	2.15e-04	5.99e-03
RP11-690P14.4	10	97733786	97792432	253	40	283805	3.52	2.15e-04	5.99e-03
SNX10	7	26331541	26413949	401	51	283805	3.51	2.20e-04	6.11e-03
EEFSEC	3	127872297	128127485	831	41	283805	3.51	2.20e-04	6.11e-03
IQCD	12	113633246	113658899	94	16	283805	3.51	2.27e-04	6.29e-03
RPL9	4	39455744	39460568	26	9	283805	3.51	2.28e-04	6.30e-03
DND1	5	140050379	140053171	9	6	283805	3.51	2.28e-04	6.30e-03
SZT2	1	43855553	43918321	172	31	283805	3.5	2.29e-04	6.32e-03
ARHGAP24	4	86396267	86923823	2322	115	283805	3.5	2.33e-04	6.41e-03
DHPS	19	12786531	12792716	21	15	283805	3.5	2.35e-04	6.46e-03
MAP3K19	2	135722061	135805038	327	34	283805	3.49	2.38e-04	6.53e-03
RNF43	17	56429861	56494956	203	45	283805	3.49	2.39e-04	6.53e-03
SLMO2	20	57608200	57617964	27	14	283805	3.49	2.39e-04	6.53e-03
AL356356.1	1	150521897	150524367	2	1	283805	3.49	2.39e-04	6.53e-03
NUP210L	1	153965161	154127592	386	41	283805	3.49	2.39e-04	6.53e-03
HOXC9	12	54388679	54397121	23	10	283805	3.49	2.41e-04	6.57e-03
PLIN4	19	4502204	4517716	92	31	283805	3.49	2.42e-04	6.58e-03
CCDC159	19	11455360	11465620	31	12	283805	3.49	2.44e-04	6.63e-03
CEP85L	6	118781935	119031238	984	46	283805	3.49	2.44e-04	6.63e-03
SLC19A2	1	169433147	169455241	56	21	283805	3.49	2.44e-04	6.63e-03
ARL17B	17	44352150	44439130	99	11	283805	3.48	2.49e-04	6.73e-03
OGDHL	10	50942689	50970425	128	25	283805	3.48	2.50e-04	6.76e-03
NOL3	16	67204057	67209643	14	9	283805	3.48	2.51e-04	6.77e-03
KDM3A	2	86667770	86719839	193	43	283805	3.48	2.53e-04	6.82e-03
ICAM5	19	10400657	10407454	27	8	283805	3.48	2.53e-04	6.82e-03
HIST1H4H	6	26281283	26285762	26	12	283805	3.48	2.55e-04	6.85e-03
CDH3	16	68670092	68756519	429	46	283805	3.47	2.57e-04	6.89e-03
NUCKS1	1	205681947	205719404	150	42	283805	3.47	2.61e-04	7.00e-03
ESPL1	12	53662083	53687427	63	16	283805	3.47	2.61e-04	7.00e-03
ARHGAP32	11	128834955	129149219	1172	52	283805	3.47	2.63e-04	7.04e-03
GSTO1	10	105995114	106027217	103	29	283805	3.47	2.64e-04	7.05e-03
HCAR3	12	123199303	123201439	18	5	283805	3.46	2.66e-04	7.09e-03
MEGT1	6	31674681	31685695	54	21	283805	3.46	2.66e-04	7.09e-03
NOS1AP	1	162039564	162353321	1600	102	283805	3.46	2.70e-04	7.18e-03
CCDC178	18	30517366	31021065	1678	67	283805	3.46	2.74e-04	7.28e-03
SETD3	14	99864083	99947216	223	41	283805	3.45	2.76e-04	7.31e-03
HSDL1	16	84155886	84178797	82	21	283805	3.45	2.77e-04	7.32e-03
SPRR2B	1	153042700	153113927	383	41	283805	3.45	2.77e-04	7.32e-03
CCDC171	9	15552895	16061661	2510	41	283805	3.45	2.78e-04	7.32e-03
HIST1H4A	6	26021907	26022278	3	2	283805	3.45	2.78e-04	7.32e-03
C3orf83	3	12556433	12602558	205	30	283805	3.45	2.79e-04	7.34e-03
CRHR1	17	43699267	43913194	1316	18	283805	3.45	2.80e-04	7.35e-03
NOP2	12	6666029	6677857	31	16	283805	3.45	2.80e-04	7.35e-03
TRANK1	3	36868311	36986548	395	45	283805	3.45	2.81e-04	7.37e-03
CCDC181	1	169364108	169429907	261	27	283805	3.45	2.83e-04	7.40e-03
ATMIN	16	81069452	81080963	61	18	283805	3.45	2.83e-04	7.40e-03
CCDC147	10	106113522	106214848	375	65	283805	3.45	2.84e-04	7.40e-03
C16orf46	16	81087102	81110872	129	21	283805	3.45	2.84e-04	7.40e-03
HIC1	17	1957448	1962981	24	15	283805	3.45	2.85e-04	7.41e-03
HP	16	72088491	72094954	21	11	283805	3.44	2.88e-04	7.49e-03
DARS	2	136664247	136743670	203	26	283805	3.44	2.94e-04	7.63e-03
UGT8	4	115519611	115599380	252	36	283805	3.44	2.94e-04	7.63e-03
CACNA1H	16	1203241	1271771	598	87	283805	3.43	3.02e-04	7.82e-03
ZBTB34	9	129622944	129648157	64	30	283805	3.43	3.02e-04	7.82e-03
FBXL12	19	9920943	9938492	49	17	283805	3.43	3.03e-04	7.83e-03
FAM65A	16	67552321	67580691	66	25	283805	3.43	3.03e-04	7.83e-03
FGF17	8	21899909	21906320	29	17	283805	3.43	3.05e-04	7.86e-03
ATP5E	20	57600522	57607437	26	16	283805	3.42	3.09e-04	7.93e-03
DDX28	16	68055179	68057770	4	2	283805	3.42	3.10e-04	7.93e-03
PKLR	1	155259630	155271225	28	10	283805	3.42	3.10e-04	7.93e-03
SFXN3	10	102790991	102800998	36	22	283805	3.42	3.10e-04	7.93e-03
NCOA5	20	44689624	44718591	100	29	283805	3.42	3.10e-04	7.93e-03
SPPL2C	17	43922256	43924438	22	4	283805	3.42	3.17e-04	8.10e-03
LY6G6F	6	31674640	31685581	53	21	283805	3.42	3.19e-04	8.14e-03
SLC1A4	2	65215611	65250999	153	48	283805	3.41	3.20e-04	8.14e-03
TMEM205	19	11453452	11457194	6	3	283805	3.41	3.20e-04	8.14e-03
LY6K	8	143781529	143786545	27	6	283805	3.41	3.22e-04	8.20e-03
MAPT	17	43971748	44105700	898	11	283805	3.41	3.24e-04	8.21e-03
KANSL1	17	44107282	44302733	1193	17	283805	3.41	3.25e-04	8.22e-03
CD40	20	44746911	44758502	42	19	283805	3.41	3.25e-04	8.22e-03
ZNF846	19	9862669	9903856	141	33	283805	3.41	3.25e-04	8.22e-03
FAM183B	7	38724946	38726637	8	4	283805	3.41	3.27e-04	8.26e-03
SHC1	1	154934774	154946871	27	11	283805	3.41	3.27e-04	8.26e-03
BLZF1	1	169337208	169365778	117	22	283805	3.41	3.28e-04	8.26e-03
TRPC1	3	142442916	142526730	255	27	283805	3.41	3.29e-04	8.27e-03
ZNF423	16	49521435	49891830	1627	173	283805	3.41	3.30e-04	8.28e-03
GOLT1B	12	21654715	21671342	99	21	283805	3.4	3.35e-04	8.39e-03
CTD-2583A14.9	19	58388133	58427959	184	45	283805	3.4	3.37e-04	8.43e-03
NAV3	12	78224685	78606790	1781	120	283805	3.4	3.37e-04	8.44e-03
ADCY9	16	4003388	4166186	949	127	283805	3.4	3.38e-04	8.44e-03
LRRC10B	11	61276272	61278482	8	3	283805	3.4	3.39e-04	8.45e-03
DDX54	12	113594979	113623284	122	23	283805	3.4	3.40e-04	8.46e-03
WDR24	16	734622	740444	17	6	283805	3.4	3.42e-04	8.51e-03
TERT	5	1253262	1295184	142	65	283805	3.39	3.46e-04	8.60e-03
MARK2	11	63606400	63678491	213	38	283805	3.38	3.56e-04	8.83e-03
RP11-793H13.10	12	53900472	54019763	360	39	283805	3.38	3.57e-04	8.83e-03
PSMC5	17	61904512	61909379	19	8	283805	3.38	3.57e-04	8.83e-03
TRAPPC9	8	140742586	141468678	3582	274	283805	3.38	3.60e-04	8.91e-03
SBF2	11	9800214	10315754	2676	67	283805	3.38	3.63e-04	8.96e-03
CDHR3	7	105517242	105676877	792	115	283805	3.38	3.64e-04	8.97e-03
RFTN1	3	16355081	16555533	923	105	283805	3.38	3.67e-04	9.03e-03
SELE	1	169691781	169733846	354	19	283805	3.37	3.71e-04	9.12e-03
C16orf70	16	67143861	67182442	79	34	283805	3.37	3.72e-04	9.14e-03
CCDC41	12	94700225	94853764	512	52	283805	3.37	3.75e-04	9.19e-03
SLC35G2	3	136537489	136574734	150	14	283805	3.37	3.78e-04	9.26e-03
ATF7	12	53901640	54020199	359	38	283805	3.37	3.82e-04	9.34e-03
PDE3A	12	20522179	20837315	1580	132	283805	3.36	3.85e-04	9.40e-03
TPPP3	16	67423712	67427438	10	4	283805	3.36	3.86e-04	9.42e-03
STH	17	44076616	44077060	1	1	283805	3.36	3.89e-04	9.47e-03
CCDC170	6	151815165	151942328	733	68	283805	3.36	3.91e-04	9.52e-03
BHLHE41	12	26272959	26278060	19	11	283805	3.36	3.93e-04	9.56e-03
RGS6	14	72399156	73030654	3451	181	283805	3.36	3.94e-04	9.56e-03
LDLR	19	11200038	11244492	258	45	283805	3.35	3.97e-04	9.63e-03
HOXD11	2	176968944	176974722	18	7	283805	3.35	3.98e-04	9.64e-03
DUPD1	10	76797594	76818272	90	26	283805	3.35	3.99e-04	9.64e-03
C12orf66	12	64580096	64616076	77	22	283805	3.35	3.99e-04	9.64e-03
HEATR2	7	766338	829190	376	37	283805	3.35	4.05e-04	9.77e-03
LPIN3	20	39969560	39989222	81	26	283805	3.35	4.07e-04	9.80e-03
IFNA17	9	21227242	21228221	8	2	283805	3.35	4.08e-04	9.82e-03
DTNA	18	32073254	32471808	1514	64	283805	3.35	4.10e-04	9.86e-03
GTF2IRD1	7	73868120	74016931	631	79	283805	3.35	4.11e-04	9.86e-03
FABP3	1	31838472	31849697	33	16	283805	3.34	4.14e-04	9.92e-03
MSRB3	12	65672423	65882024	716	61	283805	3.34	4.14e-04	9.92e-03
GPR88	1	101003693	101007574	11	5	283805	3.34	4.16e-04	9.95e-03
PRKCA	17	64298754	64806861	2545	178	283805	3.34	4.23e-04	1.01e-02
PRR5L	11	36317838	36486754	976	119	283805	3.34	4.26e-04	1.02e-02
IPO9	1	201798269	201853422	179	49	283805	3.33	4.30e-04	1.02e-02
C15orf37	15	80215113	80217194	21	9	283805	3.33	4.30e-04	1.02e-02
EGF	4	110834040	110933422	387	43	283805	3.33	4.31e-04	1.02e-02
PKD1	16	2138711	2185899	260	43	283805	3.33	4.33e-04	1.03e-02
C2	6	31865562	31913449	207	52	283805	3.33	4.37e-04	1.04e-02
PRPF8	17	1553923	1588176	162	25	283805	3.33	4.38e-04	1.04e-02
ETV3	1	157090983	157108266	35	22	283805	3.32	4.42e-04	1.05e-02
HAPLN2	1	156589086	156595517	13	5	283805	3.32	4.46e-04	1.05e-02
ZFPM2	8	106330920	106816760	1694	156	283805	3.32	4.48e-04	1.06e-02
POU5F1	6	31132119	31148508	195	32	283805	3.32	4.49e-04	1.06e-02
NEO1	15	73344051	73597547	964	54	283805	3.32	4.50e-04	1.06e-02
CDH22	20	44802372	44937137	537	74	283805	3.32	4.50e-04	1.06e-02
ZNF683	1	26688125	26701013	72	18	283805	3.32	4.52e-04	1.06e-02
ZHX3	20	39807088	39946312	449	49	283805	3.32	4.52e-04	1.06e-02
SCYL3	1	169818772	169863408	238	32	283805	3.32	4.57e-04	1.07e-02
TUBB1	20	57594309	57601709	25	14	283805	3.31	4.59e-04	1.07e-02
RPH3A	12	113008184	113336686	1073	119	283805	3.31	4.60e-04	1.07e-02
BTBD7	14	93703896	93799438	407	36	283805	3.31	4.66e-04	1.09e-02
PCSK7	11	117075053	117103241	131	31	283805	3.31	4.66e-04	1.09e-02
RRM1	11	4115937	4160106	170	24	283805	3.31	4.67e-04	1.09e-02
ASNA1	19	12847953	12859137	21	14	283805	3.31	4.70e-04	1.09e-02
UACA	15	70946893	71055932	302	48	283805	3.31	4.70e-04	1.09e-02
TRADD	16	67188083	67194201	11	7	283805	3.31	4.74e-04	1.10e-02
JTB	1	153946745	153950164	3	2	283805	3.31	4.74e-04	1.10e-02
AC040160.1	16	67244251	67260930	37	15	283805	3.3	4.75e-04	1.10e-02
SRD5A3	4	56212276	56239263	120	28	283805	3.3	4.76e-04	1.10e-02
CDK2AP1	12	123745528	123756881	53	17	283805	3.3	4.81e-04	1.11e-02
CHGA	14	93389425	93401638	63	18	283805	3.3	4.83e-04	1.11e-02
NAV2	11	19372271	20143144	3701	337	283805	3.3	4.87e-04	1.12e-02
AIMP1	4	107236701	107270383	113	23	283805	3.3	4.88e-04	1.12e-02
OR2J3	6	29079668	29080603	6	3	283805	3.3	4.91e-04	1.13e-02
DKFZP761J1410	19	11466062	11476374	30	17	283805	3.29	4.93e-04	1.13e-02
NKAIN2	6	124125286	125146803	4530	304	283805	3.29	4.95e-04	1.13e-02
TSEN2	3	12525931	12581122	298	22	283805	3.29	4.96e-04	1.13e-02
TRIM46	1	155145873	155157447	34	19	283805	3.29	4.98e-04	1.14e-02
MOV10	1	113215763	113243368	92	25	283805	3.29	5.03e-04	1.15e-02
PDE8B	5	76506274	76725632	872	72	283805	3.29	5.07e-04	1.16e-02
RNF24	20	3907956	3996229	359	36	283805	3.29	5.08e-04	1.16e-02
FGF5	4	81187753	81257834	336	47	283805	3.28	5.15e-04	1.17e-02
GNA12	7	2767746	2883958	765	39	283805	3.28	5.15e-04	1.17e-02
NUP98	11	3692313	3819022	564	42	283805	3.28	5.22e-04	1.18e-02
CLIC1	6	31698358	31707540	35	22	283805	3.28	5.24e-04	1.19e-02
DTNB	2	25600067	25896503	841	107	283805	3.28	5.26e-04	1.19e-02
ZNF710	15	90544624	90625438	307	59	283805	3.28	5.27e-04	1.19e-02
KIAA0753	17	6481468	6544247	261	25	283805	3.27	5.33e-04	1.20e-02
P2RY11	19	10222214	10226048	25	11	283805	3.27	5.35e-04	1.21e-02
CAPN1	11	64948037	64979477	95	24	283805	3.27	5.38e-04	1.21e-02
BUD13	11	116618886	116643704	137	34	283805	3.27	5.38e-04	1.21e-02
ZBTB4	17	7362685	7387582	103	24	283805	3.27	5.40e-04	1.21e-02
F2RL3	19	16999671	17003417	15	8	283805	3.27	5.45e-04	1.22e-02
RASA2	3	141205889	141334184	341	46	283805	3.27	5.46e-04	1.22e-02
SLC45A4	8	142217265	142318404	542	71	283805	3.27	5.47e-04	1.22e-02
RGS3	9	116207011	116360018	594	33	283805	3.27	5.47e-04	1.22e-02
TMEM170A	16	75476952	75499395	162	27	283805	3.26	5.48e-04	1.22e-02
S1PR5	19	10623623	10628607	27	13	283805	3.26	5.50e-04	1.23e-02
LPAR5	12	6728001	6745613	59	29	283805	3.26	5.56e-04	1.24e-02
VCAM1	1	101185298	101204601	54	27	283805	3.26	5.59e-04	1.24e-02
DLG5	10	79550549	79686378	631	35	283805	3.26	5.60e-04	1.25e-02
PPP2R5A	1	212458879	212535200	253	33	283805	3.25	5.67e-04	1.26e-02
AXIN2	17	63524681	63557765	119	35	283805	3.25	5.69e-04	1.26e-02
NDST4	4	115748919	116035032	1338	82	283805	3.25	5.77e-04	1.28e-02
HNRNPA1	12	54673977	54680872	17	11	283805	3.25	5.78e-04	1.28e-02
AGAP3	7	150782918	150841523	254	43	283805	3.25	5.78e-04	1.28e-02
HLTF	3	148747914	148804341	218	48	283805	3.25	5.82e-04	1.28e-02
SLC4A10	2	162280843	162841792	2052	59	283805	3.25	5.82e-04	1.28e-02
ABCB9	12	123405498	123466196	116	38	283805	3.24	5.90e-04	1.30e-02
USP36	17	76783463	76837523	230	46	283805	3.24	5.91e-04	1.30e-02
HERC1	15	63900817	64126141	811	33	283805	3.24	5.97e-04	1.31e-02
MYPN	10	69865912	69971774	638	56	283805	3.24	5.97e-04	1.31e-02
TMEM88	17	7758383	7759417	6	4	283805	3.24	5.98e-04	1.31e-02
SLC17A6	11	22359643	22401049	211	65	283805	3.24	6.04e-04	1.32e-02
TRAF4	17	27071002	27077974	24	15	283805	3.24	6.05e-04	1.32e-02
OS9	12	58087738	58115340	85	20	283805	3.24	6.06e-04	1.32e-02
HYI	1	43916824	43919660	13	7	283805	3.24	6.08e-04	1.33e-02
HOXB4	17	46652875	46657473	16	11	283805	3.23	6.09e-04	1.33e-02
C10orf11	10	77360998	78319925	3539	245	283805	3.23	6.11e-04	1.33e-02
IQSEC1	3	12938719	13114617	831	127	283805	3.23	6.13e-04	1.33e-02
BCL9	1	147013182	147098017	336	73	283805	3.23	6.15e-04	1.34e-02
HRCT1	9	35906189	35907138	6	4	283805	3.23	6.24e-04	1.35e-02
SLC41A1	1	205758221	205782876	89	27	283805	3.23	6.26e-04	1.36e-02
ACTN4	19	39138289	39222223	407	38	283805	3.23	6.26e-04	1.36e-02
RECQL	12	21621845	21654603	163	33	283805	3.23	6.27e-04	1.36e-02
CFB	6	31895475	31919861	118	33	283805	3.23	6.29e-04	1.36e-02
IL6R	1	154377669	154441926	269	33	283805	3.22	6.31e-04	1.36e-02
CDSN	6	31082867	31088223	89	12	283805	3.22	6.35e-04	1.37e-02
DCAF4	14	73393040	73426411	158	28	283805	3.22	6.37e-04	1.37e-02
MAP4	3	47892182	48130769	538	51	283805	3.22	6.38e-04	1.37e-02
CCL24	7	75440983	75452674	75	19	283805	3.22	6.39e-04	1.37e-02
MARCKS	6	114178541	114184648	16	10	283805	3.22	6.39e-04	1.37e-02
ADCK4	19	41197434	41224112	105	30	283805	3.22	6.40e-04	1.37e-02
MYOZ1	10	75391412	75401515	36	14	283805	3.22	6.41e-04	1.37e-02
RNF5	6	32146131	32151930	33	13	283805	3.22	6.46e-04	1.38e-02
UBA7	3	49842640	49851379	22	12	283805	3.22	6.46e-04	1.38e-02
NRCAM	7	107788068	108097161	1435	70	283805	3.22	6.47e-04	1.38e-02
RAB11FIP1	8	37716136	37756985	94	53	283805	3.22	6.50e-04	1.38e-02
CCNK	14	99947506	100001381	189	49	283805	3.22	6.50e-04	1.38e-02
RUVBL1	3	127783621	127872757	295	24	283805	3.21	6.54e-04	1.39e-02
HIST1H4K	6	27798952	27799305	1	1	283805	3.21	6.56e-04	1.39e-02
ELMO3	16	67233014	67237932	18	6	283805	3.21	6.61e-04	1.40e-02
FILIP1	6	76001575	76203454	678	57	283805	3.21	6.62e-04	1.40e-02
TMEM201	1	9648932	9674935	94	29	283805	3.21	6.63e-04	1.40e-02
TFAP4	16	4307187	4323076	45	14	283805	3.21	6.65e-04	1.41e-02
ZCCHC7	9	37120536	37358146	570	50	283805	3.21	6.66e-04	1.41e-02
CFB	6	31895475	31919825	117	33	283805	3.21	6.67e-04	1.41e-02
CLDN9	16	3062457	3064506	11	7	283805	3.21	6.68e-04	1.41e-02
ZNF709	19	12572373	12662288	402	45	283805	3.21	6.71e-04	1.41e-02
NMNAT1	1	10003486	10045559	142	32	283805	3.2	6.76e-04	1.42e-02
MYO18B	22	26138111	26427007	1571	159	283805	3.2	6.79e-04	1.43e-02
EIF4EBP3	5	139927251	139929163	2	1	283805	3.2	6.90e-04	1.45e-02
RAB7L1	1	205737114	205744588	37	12	283805	3.19	6.99e-04	1.47e-02
LRRC16B	14	24521206	24538937	69	26	283805	3.19	7.04e-04	1.47e-02
EIF4G3	1	21132963	21503377	1190	48	283805	3.19	7.06e-04	1.48e-02
GLB1	3	33038100	33138722	507	44	283805	3.19	7.18e-04	1.50e-02
REXO1	19	1815248	1848452	170	45	283805	3.19	7.20e-04	1.50e-02
RAMP1	2	238767536	238820756	318	66	283805	3.18	7.30e-04	1.52e-02
LRBA	4	151185594	151936879	2394	81	283805	3.18	7.34e-04	1.53e-02
RASSF3	12	65004293	65091347	379	37	283805	3.18	7.42e-04	1.54e-02
TC2N	14	92246095	92333880	276	28	283805	3.18	7.42e-04	1.54e-02
NKX2-5	5	172659112	172662360	10	7	283805	3.18	7.44e-04	1.54e-02
PRDM16	1	2985732	3355185	2373	270	283805	3.18	7.45e-04	1.55e-02
PDK4	7	95212811	95225803	64	15	283805	3.18	7.46e-04	1.55e-02
CC2D2A	4	15471489	15603180	455	61	283805	3.17	7.51e-04	1.56e-02
MAP3K13	3	185000729	185206885	727	55	283805	3.17	7.61e-04	1.57e-02
MRPS27	5	71515236	71616473	268	42	283805	3.17	7.64e-04	1.58e-02
KDM4B	19	4969125	5153606	972	69	283805	3.17	7.65e-04	1.58e-02
RIIAD1	1	151682909	151702281	50	17	283805	3.17	7.66e-04	1.58e-02
AL589765.1	1	151682909	151702070	50	17	283805	3.17	7.66e-04	1.58e-02
CHMP1A	16	89710839	89724253	90	21	283805	3.17	7.71e-04	1.58e-02
CTBP2	10	126676421	126849739	999	112	283805	3.16	7.77e-04	1.60e-02
SGCG	13	23755091	23899304	1248	86	283805	3.16	7.80e-04	1.60e-02
CHAC1	15	41245160	41248710	19	10	283805	3.16	7.84e-04	1.61e-02
CCDC88B	11	64107695	64125006	62	18	283805	3.16	7.87e-04	1.61e-02
ROR2	9	94325373	94712444	2149	139	283805	3.16	7.88e-04	1.61e-02
ACSS3	12	81331594	81650533	1688	70	283805	3.16	7.90e-04	1.61e-02
LDLRAD2	1	22138758	22151714	75	39	283805	3.16	7.91e-04	1.61e-02
RP11-613M10.9	9	37588410	38068684	2020	100	283805	3.15	8.09e-04	1.65e-02
CORO6	17	27941774	27949925	19	10	283805	3.15	8.15e-04	1.66e-02
NACC1	19	13228917	13251955	70	26	283805	3.15	8.16e-04	1.66e-02
EXTL3	8	28457986	28613116	568	69	283805	3.15	8.22e-04	1.67e-02
KCNMA1	10	78629359	79398353	3314	251	283805	3.15	8.23e-04	1.67e-02
CDHR4	3	49828165	49837268	27	14	283805	3.15	8.25e-04	1.67e-02
THBD	20	23026270	23030378	17	11	283805	3.15	8.28e-04	1.68e-02
CHST3	10	73724123	73773322	205	26	283805	3.15	8.29e-04	1.68e-02
FAM160B2	8	21946670	21962409	78	24	283805	3.15	8.30e-04	1.68e-02
RUNX1	21	36160098	37376965	5880	320	283805	3.14	8.32e-04	1.68e-02
HOXC8	12	54402832	54407570	6	2	283805	3.14	8.37e-04	1.69e-02
FZD3	8	28351729	28431775	245	22	283805	3.14	8.40e-04	1.69e-02
CDK5	7	150750899	150755617	15	7	283805	3.14	8.46e-04	1.70e-02
ASTN2	9	119187504	120177348	4560	246	283805	3.14	8.48e-04	1.71e-02
TMEM208	16	67261006	67263181	1	1	283805	3.14	8.51e-04	1.71e-02
PPIL4	6	149825869	149867174	101	24	283805	3.13	8.63e-04	1.73e-02
CELA3B	1	22303514	22325135	268	28	283805	3.13	8.64e-04	1.73e-02
POLI	18	51795774	51847636	236	26	283805	3.13	8.64e-04	1.73e-02
SMARCD2	17	61909444	61920425	32	10	283805	3.13	8.69e-04	1.74e-02
H2AFY2	10	71812552	71872036	259	43	283805	3.13	8.71e-04	1.74e-02
NUTM2F	9	97077605	97090926	59	25	283805	3.13	8.72e-04	1.74e-02
KRT5	12	52908359	52914471	40	7	283805	3.13	8.73e-04	1.74e-02
ZSCAN4	19	58180303	58190520	44	10	283805	3.13	8.80e-04	1.75e-02
ATF6B	6	32065953	32096030	109	44	283805	3.13	8.82e-04	1.75e-02
SHANK1	19	51165084	51222707	234	78	283805	3.13	8.87e-04	1.76e-02
RABGGTA	14	24734744	24740945	25	6	283805	3.13	8.88e-04	1.76e-02
CALHM2	10	105206543	105212660	13	9	283805	3.12	8.89e-04	1.76e-02
LOXL4	10	100007447	100028007	80	17	283805	3.12	8.90e-04	1.76e-02
HAGHL	16	776936	785525	48	14	283805	3.12	9.02e-04	1.78e-02
ANO3	11	26210829	26684835	3115	103	283805	3.12	9.05e-04	1.79e-02
PRSS22	16	2902728	2908171	20	11	283805	3.12	9.05e-04	1.79e-02
EXT1	8	118806729	119124092	1231	100	283805	3.12	9.07e-04	1.79e-02
MED24	17	38175350	38217468	144	27	283805	3.12	9.13e-04	1.80e-02
KRT8	12	53290977	53343738	244	41	283805	3.12	9.13e-04	1.80e-02
MAP3K7CL	21	30449792	30548210	434	38	283805	3.12	9.18e-04	1.80e-02
SLC39A12	10	18240768	18332221	556	65	283805	3.11	9.23e-04	1.81e-02
DDX59	1	200593024	200639097	187	32	283805	3.11	9.27e-04	1.82e-02
FIGN	2	164449906	164592522	433	84	283805	3.11	9.32e-04	1.83e-02
MRPL4	19	10362577	10370721	36	17	283805	3.11	9.42e-04	1.84e-02
CYTH1	17	76670130	76778379	407	39	283805	3.11	9.42e-04	1.84e-02
PRDX5	11	64085560	64089283	15	10	283805	3.11	9.43e-04	1.84e-02
ARHGAP8	22	45098355	45258665	1350	168	283805	3.11	9.46e-04	1.85e-02
PFKFB2	1	207222801	207254369	90	23	283805	3.1	9.53e-04	1.86e-02
RHBG	1	156339003	156355011	80	20	283805	3.1	9.53e-04	1.86e-02
PRR5-ARHGAP8	22	45098113	45258586	1347	167	283805	3.1	9.58e-04	1.86e-02
GABBR2	9	101050391	101471479	2322	207	283805	3.1	9.63e-04	1.87e-02
PSORS1C1	6	31082527	31107869	386	38	283805	3.1	9.74e-04	1.89e-02
RCOR2	11	63678693	63684316	19	10	283805	3.1	9.74e-04	1.89e-02
TBC1D5	3	17198654	18486309	4689	108	283805	3.1	9.75e-04	1.89e-02
CHD6	20	40030741	40247133	818	48	283805	3.1	9.79e-04	1.90e-02
GJA5	1	147228332	147245484	91	19	283805	3.1	9.84e-04	1.90e-02
AC007382.1	2	37068327	37068530	2	1	283805	3.09	9.86e-04	1.91e-02
HP1BP3	1	21069154	21113816	140	29	283805	3.09	9.87e-04	1.91e-02
SLC9A5	16	67271586	67306093	78	32	283805	3.09	9.88e-04	1.91e-02
HIVEP2	6	143072604	143266338	729	98	283805	3.09	9.89e-04	1.91e-02
MRPS34	16	1821891	1823156	9	5	283805	3.09	9.90e-04	1.91e-02
AC073657.1	15	42073346	42076229	11	5	283805	3.09	1.00e-03	1.92e-02
PTCHD3	10	27687116	27703297	127	17	283805	3.09	1.00e-03	1.92e-02
HIVEP1	6	12008995	12165232	706	77	283805	3.09	1.00e-03	1.92e-02
PCMTD2	20	62887094	62926855	127	24	283805	3.09	1.00e-03	1.92e-02
PEX26	22	18560689	18613905	265	44	283805	3.09	1.00e-03	1.92e-02
ATL1	14	50999227	51099786	316	41	283805	3.09	1.01e-03	1.93e-02
P4HA1	10	74766975	74856732	307	22	283805	3.09	1.01e-03	1.93e-02
FBXL5	4	15606162	15683302	325	30	283805	3.09	1.02e-03	1.94e-02
PHIP	6	79645584	79787953	439	42	283805	3.08	1.03e-03	1.96e-02
ERBB4	2	212240446	213403565	6310	280	283805	3.08	1.03e-03	1.96e-02
MAP1B	5	71403061	71505395	365	83	283805	3.08	1.04e-03	1.97e-02
TRIM27	6	28870779	28891766	104	27	283805	3.08	1.04e-03	1.97e-02
FHOD3	18	33877677	34360018	1886	175	283805	3.08	1.04e-03	1.97e-02
PNKP	19	50364461	50371166	30	15	283805	3.08	1.04e-03	1.97e-02
AGER	6	32148745	32152101	21	12	283805	3.08	1.05e-03	1.98e-02
TTC18	10	75013517	75118617	482	15	283805	3.08	1.05e-03	1.98e-02
SEMG1	20	43835638	43838413	11	5	283805	3.07	1.06e-03	2.00e-02
TNFAIP2	14	103589779	103603776	60	20	283805	3.07	1.06e-03	2.01e-02
EYA3	1	28296855	28415207	451	42	283805	3.07	1.06e-03	2.01e-02
LTK	15	41795836	41806085	50	20	283805	3.07	1.07e-03	2.02e-02
NUDT18	8	21964383	21966932	8	3	283805	3.07	1.08e-03	2.04e-02
PTX3	3	157154578	157161417	20	9	283805	3.06	1.09e-03	2.05e-02
KDSR	18	60994959	61034743	134	28	283805	3.06	1.10e-03	2.06e-02
NOD1	7	30464143	30518400	200	39	283805	3.06	1.10e-03	2.06e-02
CTD-3105H18.16	19	12502763	12551896	326	15	283805	3.06	1.10e-03	2.07e-02
FTSJ3	17	61896793	61907372	44	13	283805	3.06	1.12e-03	2.10e-02
MGA	15	41913422	42062141	456	48	283805	3.06	1.12e-03	2.10e-02
RRH	4	110749150	110765760	85	16	283805	3.06	1.12e-03	2.10e-02
IRAK1BP1	6	79577189	79656157	236	42	283805	3.06	1.12e-03	2.10e-02
NARFL	16	779753	791329	62	22	283805	3.06	1.12e-03	2.10e-02
UBXN4	2	136499189	136542625	119	17	283805	3.05	1.13e-03	2.10e-02
S1PR2	19	10334520	10341948	25	10	283805	3.05	1.13e-03	2.11e-02
LRRC29	16	67241042	67260951	49	16	283805	3.05	1.13e-03	2.11e-02
HHIPL1	14	100111447	100146906	162	31	283805	3.05	1.14e-03	2.11e-02
INTS8	8	95825539	95893974	301	31	283805	3.05	1.14e-03	2.12e-02
CRCT1	1	152486978	152488486	8	3	283805	3.05	1.14e-03	2.12e-02
HLA-DRA	6	32407619	32412823	71	14	283805	3.05	1.15e-03	2.13e-02
CACUL1	10	120433679	120514761	326	38	283805	3.05	1.16e-03	2.15e-02
CDH16	16	66942025	66952887	32	14	283805	3.04	1.16e-03	2.15e-02
PTPRF	1	43990858	44089343	408	43	283805	3.04	1.17e-03	2.16e-02
ATP1B1	1	169074935	169101960	142	32	283805	3.04	1.18e-03	2.18e-02
IMPDH1	7	128032331	128050306	82	23	283805	3.04	1.18e-03	2.18e-02
IMPG2	3	100941390	101039404	299	28	283805	3.04	1.19e-03	2.19e-02
DNAJC9	10	74943120	75008620	230	18	283805	3.04	1.19e-03	2.19e-02
EIF2B5	3	183852826	184402546	2578	243	283805	3.04	1.19e-03	2.20e-02
ATXN7L1	7	105245514	105517050	1111	167	283805	3.04	1.20e-03	2.21e-02
HNF1A	12	121416346	121440315	112	23	283805	3.03	1.22e-03	2.24e-02
RIOK3	18	21032787	21066567	118	29	283805	3.03	1.23e-03	2.26e-02
PM20D1	1	205797150	205819260	76	28	283805	3.03	1.23e-03	2.26e-02
CHRNB1	17	7348380	7361026	51	14	283805	3.03	1.23e-03	2.26e-02
ZNF148	3	124944405	125094198	456	30	283805	3.03	1.23e-03	2.26e-02
MYOG	1	203052260	203055164	18	8	283805	3.03	1.24e-03	2.27e-02
ZNF551	19	58193337	58228669	138	36	283805	3.03	1.24e-03	2.27e-02
PPIF	10	81107225	81115093	25	8	283805	3.02	1.25e-03	2.28e-02
FAM149B1	10	74927924	75004262	279	14	283805	3.02	1.25e-03	2.28e-02
EME2	16	1823208	1831709	57	31	283805	3.02	1.25e-03	2.28e-02
C5orf66	5	134368970	134691744	1277	171	283805	3.02	1.25e-03	2.28e-02
ZNF671	19	58231119	58238992	29	13	283805	3.02	1.25e-03	2.28e-02
FAM96B	16	66965959	66968326	7	4	283805	3.02	1.26e-03	2.28e-02
ITGA9	3	37493606	37865005	1708	146	283805	3.02	1.26e-03	2.29e-02
LYSMD3	5	89811428	89825401	38	8	283805	3.02	1.27e-03	2.30e-02
MLIP	6	53794780	54131078	1196	92	283805	3.02	1.27e-03	2.30e-02
GRK5	10	120967101	121215131	1165	112	283805	3.02	1.27e-03	2.30e-02
SLC26A8	6	35911291	35992645	314	50	283805	3.02	1.27e-03	2.30e-02
SEMA3A	7	83585093	84122040	2690	122	283805	3.02	1.27e-03	2.30e-02
FYTTD1	3	197464050	197514467	212	40	283805	3.02	1.28e-03	2.30e-02
DAP	5	10679342	10761384	411	32	283805	3.02	1.28e-03	2.30e-02
S100A10	1	151955391	151966866	31	11	283805	3.01	1.29e-03	2.32e-02
PPAN	19	10216965	10225414	46	18	283805	3.01	1.30e-03	2.34e-02
PPAN-P2RY11	19	10216899	10225456	46	18	283805	3.01	1.30e-03	2.34e-02
BSN	3	49591922	49708978	296	38	283805	3.01	1.30e-03	2.34e-02
ABCB8	7	150725510	150744869	77	21	283805	3.01	1.31e-03	2.35e-02
SPTAN1	9	131314866	131395941	214	39	283805	3.01	1.31e-03	2.35e-02
TANC2	17	61086917	61505060	1258	66	283805	3.01	1.31e-03	2.35e-02
PPT2	6	32121218	32134011	56	26	283805	3.01	1.32e-03	2.35e-02
FAM86B2	8	12282913	12293915	2	1	283805	3.01	1.32e-03	2.36e-02
SSR2	1	155978839	155990750	29	12	283805	3.01	1.32e-03	2.36e-02
HSF4	16	67197288	67203848	12	9	283805	3.01	1.32e-03	2.36e-02
LCA5L	21	40777770	40817731	163	22	283805	3	1.33e-03	2.37e-02
PNPO	17	46018872	46025654	22	10	283805	3	1.33e-03	2.38e-02
SLC7A6OS	16	68318406	68344849	80	26	283805	3	1.34e-03	2.38e-02
OPRD1	1	29138654	29190208	250	42	283805	3	1.34e-03	2.38e-02
SCARB2	4	77079890	77135046	291	36	283805	3	1.34e-03	2.39e-02
ZCCHC17	1	31769842	31837783	236	24	283805	3	1.35e-03	2.39e-02
MRPS16	10	75006510	75012451	29	6	283805	3	1.35e-03	2.39e-02
STRIP1	1	110574199	110617263	188	36	283805	3	1.35e-03	2.39e-02
CFDP1	16	75327596	75467383	829	31	283805	3	1.35e-03	2.40e-02
RBM25	14	73525144	73588122	235	56	283805	3	1.36e-03	2.41e-02
KHNYN	14	24898492	24910540	79	16	283805	2.99	1.37e-03	2.43e-02
SLC22A2	6	160592093	160698670	485	46	283805	2.99	1.38e-03	2.43e-02
KCNC4	1	110753965	110825722	326	50	283805	2.99	1.38e-03	2.43e-02
TP53AIP1	11	128804626	128813040	47	20	283805	2.99	1.38e-03	2.43e-02
LCT	2	136545410	136594750	175	25	283805	2.99	1.38e-03	2.43e-02
BCL2L15	1	114420790	114430169	45	25	283805	2.99	1.38e-03	2.43e-02
SLC25A26	3	66119285	66438540	1130	77	283805	2.99	1.39e-03	2.43e-02
SIGLEC11	19	50452242	50464429	54	18	283805	2.99	1.39e-03	2.43e-02
ARHGAP1	11	46698630	46722165	67	34	283805	2.99	1.39e-03	2.44e-02
IRF5	7	128577666	128590089	59	20	283805	2.99	1.39e-03	2.44e-02
NPNT	4	106815932	106925184	582	46	283805	2.99	1.39e-03	2.44e-02
ANKRD13B	17	27916787	27941779	49	22	283805	2.99	1.40e-03	2.44e-02
PSORS1C2	6	31105313	31107127	27	14	283805	2.99	1.40e-03	2.45e-02
SLC7A1	13	30083547	30169825	372	44	283805	2.99	1.41e-03	2.45e-02
TRIM8	10	104404253	104418164	37	17	283805	2.99	1.41e-03	2.45e-02
ERBB2	17	37844167	37886679	129	41	283805	2.99	1.41e-03	2.46e-02
SNRNP40	1	31732417	31769662	150	18	283805	2.99	1.41e-03	2.46e-02
GJA1	6	121756838	121770873	45	12	283805	2.99	1.42e-03	2.46e-02
POC5	5	74969949	75013313	240	25	283805	2.99	1.42e-03	2.46e-02
RP11-178C3.1	17	58018269	58050462	93	30	283805	2.98	1.42e-03	2.46e-02
PPT2-EGFL8	6	32121622	32139755	76	32	283805	2.98	1.43e-03	2.47e-02
RHOF	12	122215664	122241309	122	26	283805	2.98	1.43e-03	2.47e-02
ANGPTL6	19	10203014	10213472	38	21	283805	2.98	1.44e-03	2.49e-02
LOH12CR1	12	12510013	12619840	508	54	283805	2.98	1.44e-03	2.49e-02
BGLAP	1	156211753	156213112	3	2	283805	2.98	1.44e-03	2.49e-02
ECD	10	74889913	74928813	165	11	283805	2.98	1.45e-03	2.49e-02
MED31	17	6546635	6554954	51	10	283805	2.98	1.45e-03	2.50e-02
SLC27A3	1	153746830	153752633	16	11	283805	2.98	1.45e-03	2.50e-02
TBC1D17	19	50380682	50392005	39	17	283805	2.98	1.46e-03	2.51e-02
LONRF2	2	100889753	100939195	272	22	283805	2.98	1.46e-03	2.51e-02
RYK	3	133784147	133969689	767	48	283805	2.98	1.46e-03	2.51e-02
VTCN1	1	117686209	117753556	288	50	283805	2.98	1.46e-03	2.51e-02
IMPG1	6	76630832	76782395	564	77	283805	2.97	1.47e-03	2.52e-02
C6orf100	6	28911654	28912314	4	2	283805	2.97	1.47e-03	2.52e-02
NCF1	7	74188309	74203659	19	10	283805	2.97	1.48e-03	2.53e-02
WDR34	9	131395940	131419066	74	19	283805	2.97	1.48e-03	2.54e-02
RNFT1	17	58029601	58042122	37	13	283805	2.97	1.48e-03	2.54e-02
TMPRSS5	11	113558272	113577095	76	19	283805	2.97	1.48e-03	2.54e-02
MSTN	2	190920423	190927455	27	8	283805	2.97	1.49e-03	2.54e-02
CUEDC2	10	104183002	104192418	24	10	283805	2.97	1.49e-03	2.54e-02
SLK	10	105726959	105788991	261	25	283805	2.97	1.50e-03	2.55e-02
MRPL10	17	45900638	45908900	51	13	283805	2.97	1.50e-03	2.56e-02
HIST1H2BE	6	26183958	26184454	5	3	283805	2.97	1.51e-03	2.56e-02
SP7	12	53720362	53739099	53	17	283805	2.97	1.51e-03	2.57e-02
VPS26A	10	70883268	70932617	190	29	283805	2.96	1.51e-03	2.57e-02
AC003006.7	19	58193413	58264943	270	38	283805	2.96	1.52e-03	2.57e-02
FHOD1	16	67263290	67281561	42	18	283805	2.96	1.52e-03	2.58e-02
METTL23	17	74722912	74730018	16	10	283805	2.96	1.53e-03	2.58e-02
RAB18	10	27793197	27831143	122	32	283805	2.96	1.53e-03	2.58e-02
RP11-77K12.1	16	75446582	75498604	327	25	283805	2.96	1.53e-03	2.58e-02
RASL12	15	65345679	65369028	114	26	283805	2.96	1.54e-03	2.60e-02
MYH11	16	15797029	15950890	859	105	283805	2.96	1.54e-03	2.60e-02
ANXA4	2	69871557	70053596	747	56	283805	2.96	1.54e-03	2.60e-02
TLE4	9	82186688	82341658	546	55	283805	2.96	1.55e-03	2.60e-02
NUDT13	10	74870217	74891586	81	10	283805	2.96	1.55e-03	2.61e-02
SNRNP27	2	70120692	70132707	28	8	283805	2.95	1.57e-03	2.64e-02
CDK5RAP2	9	123151147	123342448	476	66	283805	2.95	1.57e-03	2.64e-02
APBB3	5	139937853	139973337	76	32	283805	2.95	1.58e-03	2.65e-02
WDR86	7	151072995	151107813	176	49	283805	2.95	1.58e-03	2.65e-02
SERPINF1	17	1665253	1680868	95	19	283805	2.95	1.60e-03	2.67e-02
PDZD7	10	102767440	102790890	111	41	283805	2.95	1.60e-03	2.67e-02
MPO	17	56347217	56358296	35	24	283805	2.95	1.60e-03	2.67e-02
CREB3L4	1	153940010	153946839	19	8	283805	2.95	1.60e-03	2.67e-02
MAP4K5	14	50885219	51027844	439	51	283805	2.95	1.60e-03	2.68e-02
RP11-618P17.4	19	34887220	34900269	48	23	283805	2.95	1.61e-03	2.68e-02
MAN1A2	1	117910071	118071494	614	36	283805	2.95	1.61e-03	2.68e-02
DSC3	18	28569974	28622781	253	33	283805	2.95	1.61e-03	2.69e-02
PGPEP1	19	18451397	18480760	145	37	283805	2.94	1.62e-03	2.69e-02
ARL4D	17	41476327	41478505	8	4	283805	2.94	1.62e-03	2.69e-02
LPHN3	4	62066976	62944053	3477	211	283805	2.94	1.62e-03	2.69e-02
RP11-366L20.2	12	66245120	66275947	103	29	283805	2.94	1.63e-03	2.70e-02
CMTM5	14	23846017	23848981	15	10	283805	2.94	1.63e-03	2.70e-02
HOOK2	19	12873817	12983554	401	52	283805	2.94	1.64e-03	2.71e-02
SLC6A1	3	11034410	11080933	259	62	283805	2.94	1.64e-03	2.72e-02
COX18	4	73921797	73935472	24	13	283805	2.94	1.65e-03	2.72e-02
CD302	2	160625364	160654753	126	24	283805	2.94	1.65e-03	2.72e-02
ZNF605	12	133498019	133532892	46	11	283805	2.94	1.66e-03	2.74e-02
RP11-302M6.4	1	90098699	90398809	950	88	283805	2.94	1.66e-03	2.74e-02
EPN3	17	48609904	48621111	60	25	283805	2.94	1.66e-03	2.74e-02
DHFRL1	3	93766680	93782233	28	16	283805	2.94	1.66e-03	2.74e-02
AKT1S1	19	50372295	50381716	37	14	283805	2.94	1.67e-03	2.74e-02
METTL1	12	58162254	58166576	12	6	283805	2.94	1.67e-03	2.74e-02
CTB-102L5.4	19	38779791	38795550	77	23	283805	2.93	1.70e-03	2.79e-02
PLEKHG1	6	150920999	151164799	1303	101	283805	2.93	1.70e-03	2.79e-02
FAT4	4	126237554	126414087	751	69	283805	2.93	1.70e-03	2.79e-02
C9orf153	9	88835180	88874572	114	27	283805	2.93	1.71e-03	2.79e-02
SHISA9	16	12995477	13334272	2010	161	283805	2.93	1.71e-03	2.80e-02
GFOD2	16	67708434	67753324	125	41	283805	2.93	1.71e-03	2.80e-02
IL17B	5	148750887	148783765	161	34	283805	2.93	1.72e-03	2.80e-02
MKX	10	27961804	28034989	333	41	283805	2.93	1.72e-03	2.80e-02
CMC2	16	81009698	81053875	325	16	283805	2.93	1.72e-03	2.80e-02
SCO2	22	50961997	50964868	19	7	283805	2.93	1.72e-03	2.80e-02
ZSCAN1	19	58545400	58565999	94	26	283805	2.93	1.72e-03	2.80e-02
FAF1	1	50905150	51425935	1352	71	283805	2.92	1.72e-03	2.80e-02
DHX30	3	47844399	47891685	81	24	283805	2.92	1.72e-03	2.80e-02
NRXN3	14	78708734	80330762	6812	331	283805	2.92	1.73e-03	2.81e-02
IPCEF1	6	154475631	154677926	976	92	283805	2.92	1.73e-03	2.81e-02
ZNF800	7	126986844	127071978	380	33	283805	2.92	1.73e-03	2.81e-02
ERG	21	39751949	40033704	1407	156	283805	2.92	1.75e-03	2.83e-02
CBX6	22	39257455	39268319	39	15	283805	2.92	1.75e-03	2.83e-02
CABLES2	20	60963688	60982341	122	22	283805	2.92	1.75e-03	2.83e-02
ZNF396	18	32946661	32957301	36	14	283805	2.92	1.76e-03	2.83e-02
HOXC12	12	54348618	54352740	24	10	283805	2.92	1.76e-03	2.83e-02
KIF5A	12	57943781	57980415	98	35	283805	2.92	1.76e-03	2.84e-02
FAM212A	3	49840687	49842463	2	1	283805	2.92	1.78e-03	2.86e-02
FGF12	3	191857184	192485553	2905	240	283805	2.92	1.78e-03	2.86e-02
PITX3	10	103989943	104001231	32	9	283805	2.92	1.78e-03	2.86e-02
CEPT1	1	111682249	111727724	140	45	283805	2.91	1.79e-03	2.87e-02
UQCRB	8	97238148	97247862	33	10	283805	2.91	1.79e-03	2.88e-02
CD79B	17	62006100	62009714	16	4	283805	2.91	1.80e-03	2.88e-02
TLX1	10	102889257	102897545	24	10	283805	2.91	1.80e-03	2.88e-02
AMPD3	11	10329860	10529126	1103	101	283805	2.91	1.80e-03	2.88e-02
NSF	17	44668035	44834830	137	28	283805	2.91	1.81e-03	2.89e-02
MGAT3	22	39853349	39888199	103	39	283805	2.91	1.81e-03	2.89e-02
JPH2	20	42740335	42816218	417	67	283805	2.91	1.83e-03	2.92e-02
PAPLN	14	73704205	73741348	209	59	283805	2.91	1.83e-03	2.92e-02
XRCC5	2	216972187	217071026	372	48	283805	2.91	1.83e-03	2.92e-02
EFR3B	2	25264999	25378243	414	54	283805	2.91	1.83e-03	2.92e-02
KAT6B	10	76585340	76792380	558	51	283805	2.9	1.84e-03	2.93e-02
DNM3	1	171810621	172387606	2160	119	283805	2.9	1.84e-03	2.93e-02
NOTCH2NL	1	145209119	145291972	6	4	283805	2.9	1.85e-03	2.95e-02
PDE4DIP	1	144836157	145076186	229	124	283805	2.9	1.86e-03	2.95e-02
CTD-3105H18.18	19	12543917	12595630	281	22	283805	2.9	1.87e-03	2.96e-02
NUDT17	1	145586115	145589439	10	6	283805	2.9	1.88e-03	2.98e-02
LHFPL3	7	103969104	104549001	2970	162	283805	2.9	1.88e-03	2.98e-02
RP11-385D13.1	17	15474805	15554967	346	48	283805	2.9	1.89e-03	2.98e-02
ERAP1	5	96096521	96143803	317	27	283805	2.9	1.89e-03	2.98e-02
DSG2	18	29078006	29128971	201	32	283805	2.9	1.89e-03	2.98e-02
CHMP3	2	86730554	86948245	728	71	283805	2.9	1.89e-03	2.98e-02
ZNF486	19	20278037	20311299	170	20	283805	2.89	1.90e-03	2.99e-02
ATP5SL	19	41937223	41946622	37	10	283805	2.89	1.90e-03	2.99e-02
TNFRSF11B	8	119935796	119964439	149	28	283805	2.89	1.90e-03	3.00e-02
DCAF12	9	34086385	34127397	180	31	283805	2.89	1.91e-03	3.01e-02
HNF4A	20	42984340	43061485	365	73	283805	2.89	1.91e-03	3.01e-02
TBC1D20	20	416124	443197	111	25	283805	2.89	1.92e-03	3.02e-02
ADORA3	1	112025970	112106584	389	58	283805	2.89	1.93e-03	3.03e-02
HIGD1C	12	51347705	51364289	108	14	283805	2.89	1.93e-03	3.03e-02
LMNA	1	156052364	156109880	212	27	283805	2.89	1.94e-03	3.03e-02
MXD1	2	70124820	70170077	121	15	283805	2.89	1.94e-03	3.03e-02
GABBR1	6	29523406	29601753	464	58	283805	2.89	1.94e-03	3.04e-02
GNA13	17	63006833	63052957	92	50	283805	2.89	1.95e-03	3.05e-02
C1orf61	1	156374042	156400493	64	28	283805	2.88	1.96e-03	3.06e-02
INPP4B	4	142944313	143768585	3565	160	283805	2.88	1.97e-03	3.08e-02
WBSCR16	7	74441226	74490064	62	26	283805	2.88	1.99e-03	3.10e-02
NTN3	16	2521500	2524146	7	4	283805	2.88	1.99e-03	3.11e-02
ADRB1	10	115803806	115806667	5	3	283805	2.88	2.00e-03	3.12e-02
RBM45	2	178977151	179003738	87	28	283805	2.88	2.01e-03	3.12e-02
DDAH2	6	31694815	31698394	21	13	283805	2.88	2.01e-03	3.13e-02
PITPNA	17	1421012	1466110	215	31	283805	2.87	2.02e-03	3.14e-02
SIPA1L1	14	71787166	72207946	1655	45	283805	2.87	2.03e-03	3.14e-02
DPEP2	16	68021297	68034489	47	17	283805	2.87	2.03e-03	3.14e-02
GRTP1	13	113978505	114018446	197	43	283805	2.87	2.04e-03	3.16e-02
PCDHB4	5	140501581	140505201	19	8	283805	2.87	2.04e-03	3.16e-02
GRB10	7	50657760	50861159	966	58	283805	2.87	2.05e-03	3.18e-02
FOXN3	14	89591215	90085493	2177	249	283805	2.87	2.06e-03	3.18e-02
WDR83	19	12777614	12786646	31	19	283805	2.87	2.06e-03	3.18e-02
AC073569.1	12	80198742	80202321	13	8	283805	2.87	2.06e-03	3.18e-02
TBKBP1	17	45771447	45789416	68	25	283805	2.87	2.06e-03	3.18e-02
ZNF799	19	12500830	12512085	29	15	283805	2.87	2.06e-03	3.18e-02
CCNG2	4	78078304	78354542	2056	46	283805	2.87	2.07e-03	3.18e-02
NSRP1	17	28442539	28513493	202	32	283805	2.87	2.07e-03	3.18e-02
SDE2	1	226170403	226187032	49	19	283805	2.87	2.07e-03	3.18e-02
CTD-2192J16.22	19	12754645	12759211	18	9	283805	2.87	2.08e-03	3.19e-02
CELA2A	1	15783223	15798586	88	18	283805	2.87	2.08e-03	3.19e-02
TSC22D4	7	100060982	100076902	35	13	283805	2.86	2.09e-03	3.20e-02
MTMR4	17	56566898	56595266	87	22	283805	2.86	2.09e-03	3.20e-02
EGFL8	6	32132360	32136058	22	11	283805	2.86	2.09e-03	3.20e-02
EXOC3L1	16	67218269	67224107	21	11	283805	2.86	2.10e-03	3.20e-02
PDE11A	2	178487980	178973066	2371	73	283805	2.86	2.10e-03	3.20e-02
RNF103-CHMP3	2	86732791	86948245	721	68	283805	2.86	2.10e-03	3.21e-02
B3GNT8	19	41931264	41934635	10	4	283805	2.86	2.11e-03	3.23e-02
ZNF443	19	12540521	12551926	99	7	283805	2.86	2.13e-03	3.24e-02
LY6G5B	6	31637944	31641553	23	10	283805	2.86	2.13e-03	3.24e-02
HOXB3	17	46626232	46682274	188	46	283805	2.86	2.13e-03	3.25e-02
STRN	2	37070783	37193615	531	43	283805	2.86	2.14e-03	3.25e-02
KIAA0895L	16	67209505	67217943	19	10	283805	2.86	2.14e-03	3.25e-02
PHLDB3	19	43979106	44009087	118	30	283805	2.86	2.14e-03	3.25e-02
ABHD4	14	23067146	23081265	64	17	283805	2.86	2.14e-03	3.25e-02
CLVS2	6	123317116	123394072	276	39	283805	2.86	2.14e-03	3.25e-02
C12orf68	12	48577366	48579709	11	6	283805	2.85	2.15e-03	3.26e-02
KDM2B	12	121866900	122018920	536	64	283805	2.85	2.16e-03	3.26e-02
C1orf172	1	27276053	27286897	24	10	283805	2.85	2.17e-03	3.28e-02
GLRX5	14	95999840	96011061	57	18	283805	2.85	2.18e-03	3.29e-02
MACROD2	20	13976015	16033842	9511	450	283805	2.85	2.18e-03	3.29e-02
MYT1	20	62783144	62873604	442	88	283805	2.85	2.19e-03	3.30e-02
AP3D1	19	2100988	2164464	382	43	283805	2.85	2.19e-03	3.30e-02
ZNF417	19	58411664	58427978	88	25	283805	2.85	2.19e-03	3.30e-02
OSBPL7	17	45884738	45899200	66	15	283805	2.85	2.19e-03	3.30e-02
GNG11	7	93551011	93557922	39	18	283805	2.85	2.20e-03	3.30e-02
ANGPTL2	9	129849611	129885162	100	29	283805	2.85	2.20e-03	3.30e-02
TFAP2B	6	50786436	50815326	127	35	283805	2.85	2.20e-03	3.30e-02
SH3D19	4	152023903	152246784	905	47	283805	2.85	2.21e-03	3.31e-02
SEC24B	4	110354928	110462052	359	29	283805	2.85	2.21e-03	3.32e-02
NIPBL	5	36876861	37066515	533	58	283805	2.85	2.21e-03	3.32e-02
SEPT4	17	56597611	56618179	63	22	283805	2.85	2.22e-03	3.32e-02
PDE2A	11	72287185	72385635	403	52	283805	2.85	2.22e-03	3.32e-02
LPP	3	187871072	188608460	3244	318	283805	2.84	2.22e-03	3.32e-02
SLC8B1	12	113736564	113797298	243	38	283805	2.84	2.23e-03	3.33e-02
SORBS1	10	97071528	97321171	1189	104	283805	2.84	2.23e-03	3.33e-02
SLCO1B1	12	21284136	21392180	590	38	283805	2.84	2.23e-03	3.33e-02
SCN9A	2	167051695	167232503	795	73	283805	2.84	2.24e-03	3.33e-02
CLDN19	1	43198764	43205925	33	14	283805	2.84	2.24e-03	3.33e-02
MYO1C	17	1367392	1396106	174	67	283805	2.84	2.25e-03	3.35e-02
SPC24	19	11242196	11266484	159	35	283805	2.84	2.26e-03	3.36e-02
TBCK	4	106962756	107242652	962	43	283805	2.84	2.26e-03	3.36e-02
NPC1	18	21086148	21166862	265	38	283805	2.84	2.27e-03	3.36e-02
FOXL1	16	86609974	86615303	26	14	283805	2.84	2.28e-03	3.38e-02
SMPD3	16	68392231	68482591	305	47	283805	2.83	2.30e-03	3.39e-02
PSD	10	104162376	104181296	40	21	283805	2.83	2.30e-03	3.39e-02
AC025287.1	16	75728367	75734089	21	8	283805	2.83	2.30e-03	3.39e-02
PPT1	1	40538379	40563375	124	19	283805	2.83	2.30e-03	3.39e-02
MIPEP	13	24304328	24463558	727	51	283805	2.83	2.30e-03	3.39e-02
RP11-613M10.8	9	37512544	37592466	345	49	283805	2.83	2.30e-03	3.39e-02
MDM4	1	204485511	204542871	275	31	283805	2.83	2.30e-03	3.39e-02
NUP54	4	77035812	77069668	256	10	283805	2.83	2.30e-03	3.39e-02
FBXW4	10	103370423	103455052	192	42	283805	2.83	2.30e-03	3.39e-02
DTX3L	3	122283085	122294050	38	21	283805	2.83	2.32e-03	3.41e-02
SPECC1	17	19912657	20222339	1285	43	283805	2.83	2.33e-03	3.42e-02
RBPMS	8	30241944	30429778	575	50	283805	2.83	2.34e-03	3.44e-02
MPPED2	11	30406040	30608419	797	64	283805	2.83	2.34e-03	3.44e-02
MKLN1	7	130794855	131181395	1433	151	283805	2.83	2.35e-03	3.45e-02
RP11-1021N1.1	16	15489611	15609205	436	69	283805	2.82	2.38e-03	3.49e-02
KCNK10	14	88649113	88793251	776	87	283805	2.82	2.39e-03	3.49e-02
MTUS1	8	17501304	17658426	1306	111	283805	2.82	2.39e-03	3.49e-02
TUBA8	22	18593097	18629321	181	51	283805	2.82	2.39e-03	3.49e-02
SERINC1	6	122764499	122792967	99	22	283805	2.82	2.40e-03	3.51e-02
TINF2	14	24708849	24711880	8	6	283805	2.82	2.42e-03	3.53e-02
PRR5	22	45064593	45133561	538	85	283805	2.82	2.43e-03	3.54e-02
KBTBD13	15	65369154	65372276	19	8	283805	2.81	2.47e-03	3.60e-02
EFCAB5	17	28256218	28435470	456	41	283805	2.81	2.47e-03	3.60e-02
TGM1	14	24718320	24733638	61	28	283805	2.81	2.48e-03	3.61e-02
CALB2	16	71392616	71424341	139	26	283805	2.81	2.48e-03	3.61e-02
RERE	1	8412457	8877702	1207	58	283805	2.81	2.50e-03	3.63e-02
C6orf1	6	34214157	34217247	16	8	283805	2.81	2.50e-03	3.63e-02
DUSP11	2	73989311	74007284	39	21	283805	2.81	2.50e-03	3.63e-02
SGTA	19	2754712	2783369	142	26	283805	2.81	2.51e-03	3.64e-02
NLGN1	3	173114074	174004434	3962	222	283805	2.81	2.51e-03	3.64e-02
UPF1	19	18942747	18979045	125	41	283805	2.81	2.51e-03	3.64e-02
PRRT4	7	127990379	128001739	40	17	283805	2.8	2.52e-03	3.64e-02
USP31	16	23072727	23160591	362	29	283805	2.8	2.52e-03	3.64e-02
CPEB1	15	83211951	83317612	460	50	283805	2.8	2.52e-03	3.64e-02
TPRKB	2	73956231	73964527	17	5	283805	2.8	2.54e-03	3.66e-02
CTD-2369P2.12	19	10426147	10431354	21	10	283805	2.8	2.54e-03	3.66e-02
ZNF552	19	58315209	58326281	44	17	283805	2.8	2.54e-03	3.66e-02
NARG2	15	60711808	60771359	188	30	283805	2.8	2.54e-03	3.66e-02
RAD1	5	34905369	34919094	40	15	283805	2.8	2.54e-03	3.66e-02
JUN	1	59246465	59249785	4	2	283805	2.8	2.55e-03	3.66e-02
HMGA1	6	34204650	34214008	54	27	283805	2.8	2.55e-03	3.66e-02
SEPT9	17	75276651	75496678	1125	113	283805	2.8	2.55e-03	3.66e-02
CHFR	12	133398773	133532890	578	39	283805	2.8	2.56e-03	3.67e-02
PGAP3	17	37827375	37853050	107	13	283805	2.8	2.56e-03	3.67e-02
APOA5	11	116660083	116663136	17	9	283805	2.8	2.57e-03	3.68e-02
CCM2	7	45039074	45116068	363	31	283805	2.8	2.58e-03	3.70e-02
RNF123	3	49726932	49758962	103	32	283805	2.79	2.60e-03	3.71e-02
GSDMC	8	130760442	130799134	197	43	283805	2.79	2.60e-03	3.71e-02
KRT4	12	53200333	53208335	33	13	283805	2.79	2.60e-03	3.71e-02
LTB4R	14	24780656	24787242	24	14	283805	2.79	2.60e-03	3.72e-02
AC068987.1	12	52203789	52206636	8	4	283805	2.79	2.61e-03	3.72e-02
GALR1	18	74962505	74980858	113	28	283805	2.79	2.61e-03	3.72e-02
LTB4R2	14	24778161	24781252	10	6	283805	2.79	2.62e-03	3.73e-02
IGFALS	16	1840414	1844972	34	7	283805	2.79	2.62e-03	3.73e-02
CXCL1	4	74735110	74736959	10	6	283805	2.79	2.64e-03	3.75e-02
SRRM3	7	75831216	75916605	316	37	283805	2.79	2.64e-03	3.75e-02
TRHR	8	110098850	110131813	136	28	283805	2.79	2.65e-03	3.77e-02
AIFM2	10	71857979	71892690	164	49	283805	2.79	2.66e-03	3.77e-02
VPS41	7	38762563	38971994	986	48	283805	2.79	2.67e-03	3.78e-02
CSRNP3	2	166326157	166545917	704	70	283805	2.79	2.67e-03	3.78e-02
LYL1	19	13209847	13213975	24	12	283805	2.78	2.68e-03	3.79e-02
BTN2A2	6	26383324	26395102	74	21	283805	2.78	2.69e-03	3.80e-02
DBF4	7	87505531	87538856	124	31	283805	2.78	2.69e-03	3.80e-02
JMJD1C	10	64926981	65225722	1129	52	283805	2.78	2.69e-03	3.80e-02
CDCP1	3	45123770	45187914	320	97	283805	2.78	2.69e-03	3.80e-02
SETD8	12	123868320	123893905	94	23	283805	2.78	2.69e-03	3.80e-02
LRRC46	17	45908993	45915079	23	8	283805	2.78	2.70e-03	3.81e-02
ST20	15	80191182	80216044	201	22	283805	2.78	2.70e-03	3.81e-02
STX19	3	93733213	93747454	32	15	283805	2.78	2.70e-03	3.81e-02
DEFB115	20	29845467	29847435	8	4	283805	2.78	2.72e-03	3.82e-02
KLHL26	19	18747775	18781309	146	35	283805	2.78	2.72e-03	3.82e-02
KIF23	15	69706585	69740764	90	38	283805	2.78	2.72e-03	3.82e-02
FRG1B	20	29611857	29634010	63	21	283805	2.78	2.72e-03	3.82e-02
RNF215	22	30773835	30817760	181	38	283805	2.78	2.73e-03	3.82e-02
INTS12	4	106603784	106817143	843	39	283805	2.78	2.73e-03	3.82e-02
PNMT	17	37824234	37826728	8	5	283805	2.78	2.73e-03	3.82e-02
TFCP2	12	51487446	51566926	303	33	283805	2.78	2.73e-03	3.82e-02
ZBTB8B	1	32930670	32962287	74	31	283805	2.78	2.74e-03	3.82e-02
UBAP1L	15	65385338	65407535	68	21	283805	2.78	2.74e-03	3.82e-02
NUP155	5	37288239	37371283	294	34	283805	2.78	2.74e-03	3.82e-02
ARHGAP22	10	49654077	49864310	1043	100	283805	2.78	2.76e-03	3.84e-02
FAM155A	13	107820883	108519083	3758	320	283805	2.78	2.76e-03	3.85e-02
DDR2	1	162601163	162757190	641	60	283805	2.77	2.77e-03	3.86e-02
RASAL1	12	113536624	113574044	195	23	283805	2.77	2.79e-03	3.88e-02
DCC	18	49866542	51057784	6757	176	283805	2.77	2.79e-03	3.88e-02
NOLC1	10	103911933	103923627	28	12	283805	2.77	2.79e-03	3.88e-02
TBC1D32	6	121400640	121655891	1391	35	283805	2.77	2.81e-03	3.90e-02
RNF4	4	2463947	2627047	636	66	283805	2.77	2.81e-03	3.90e-02
LNPEP	5	96271098	96373219	433	33	283805	2.77	2.83e-03	3.92e-02
FASTK	7	150773711	150777953	13	8	283805	2.77	2.83e-03	3.93e-02
OMA1	1	58881056	59012474	678	60	283805	2.77	2.84e-03	3.93e-02
MCM6	2	136597196	136633996	118	23	283805	2.77	2.85e-03	3.93e-02
PCGF6	10	105062553	105110891	126	42	283805	2.77	2.85e-03	3.93e-02
CYB5D1	17	7761064	7765600	15	10	283805	2.76	2.87e-03	3.97e-02
TRAT1	3	108541545	108573852	122	30	283805	2.76	2.88e-03	3.97e-02
CCNA2	4	122737599	122745087	24	9	283805	2.76	2.89e-03	3.99e-02
KCNQ1	11	2465914	2870339	2069	219	283805	2.76	2.90e-03	4.00e-02
DIEXF	1	210001352	210030910	144	21	283805	2.76	2.91e-03	4.01e-02
SULT1B1	4	70586880	70653679	323	45	283805	2.76	2.92e-03	4.02e-02
PSD3	8	18384811	18942240	4129	223	283805	2.75	2.94e-03	4.04e-02
NUDC	1	27226729	27273353	136	36	283805	2.75	2.97e-03	4.08e-02
MYO6	6	76458909	76629254	631	40	283805	2.75	2.98e-03	4.09e-02
ANKRD26	10	27280843	27389421	579	32	283805	2.75	2.98e-03	4.09e-02
AP2A1	19	50270225	50310370	173	40	283805	2.75	2.98e-03	4.09e-02
TNN	1	175036994	175117202	427	53	283805	2.75	2.99e-03	4.10e-02
KHDRBS1	1	32479430	32526451	95	60	283805	2.75	2.99e-03	4.10e-02
ELF3	1	201977073	201986316	32	14	283805	2.75	2.99e-03	4.10e-02
ST3GAL2	16	70413338	70473140	153	76	283805	2.75	3.00e-03	4.10e-02
TRAIP	3	49866034	49894007	65	16	283805	2.75	3.01e-03	4.12e-02
C14orf39	14	60863187	60982261	376	26	283805	2.75	3.01e-03	4.12e-02
PTCH1	9	98205262	98279339	293	38	283805	2.74	3.03e-03	4.13e-02
C14orf164	14	23654525	23742686	420	54	283805	2.74	3.03e-03	4.13e-02
CPN1	10	101801950	101841634	183	40	283805	2.74	3.03e-03	4.13e-02
ANKRD34B	5	79852574	79866307	48	16	283805	2.74	3.04e-03	4.13e-02
GGA1	22	38004481	38029571	88	30	283805	2.74	3.04e-03	4.13e-02
AL391421.1	10	79626633	79629368	11	5	283805	2.74	3.04e-03	4.13e-02
LAMC2	1	183155373	183214035	300	28	283805	2.74	3.04e-03	4.13e-02
SUFU	10	104263744	104393292	424	32	283805	2.74	3.04e-03	4.13e-02
FGFR1OP2	12	27091316	27119583	106	29	283805	2.74	3.04e-03	4.13e-02
EBPL	13	50234859	50265611	203	34	283805	2.74	3.04e-03	4.13e-02
QARS	3	49133365	49142553	20	10	283805	2.74	3.05e-03	4.13e-02
PCK1	20	56136136	56141513	33	13	283805	2.74	3.05e-03	4.13e-02
SLC51B	15	65337708	65345734	28	10	283805	2.74	3.05e-03	4.13e-02
ARMC12	6	35704809	35716856	45	14	283805	2.74	3.07e-03	4.15e-02
CENPN	16	81040103	81066719	153	21	283805	2.74	3.07e-03	4.15e-02
TESPA1	12	55341802	55378530	255	16	283805	2.74	3.09e-03	4.17e-02
ZNF664	12	124456392	124499986	144	30	283805	2.74	3.09e-03	4.17e-02
RFX4	12	106976685	107156581	632	50	283805	2.74	3.10e-03	4.18e-02
ART1	11	3666358	3685646	164	29	283805	2.74	3.11e-03	4.18e-02
GORASP1	3	39138150	39149854	52	18	283805	2.74	3.11e-03	4.18e-02
SPINK5	5	147405246	147516852	665	27	283805	2.74	3.11e-03	4.19e-02
TFPI	2	188328957	188430487	415	66	283805	2.73	3.12e-03	4.20e-02
PKHD1	6	51480098	51952423	2218	107	283805	2.73	3.13e-03	4.21e-02
HSF2	6	122720691	122754264	105	22	283805	2.73	3.15e-03	4.23e-02
SWAP70	11	9685624	9774538	522	31	283805	2.73	3.16e-03	4.23e-02
IFNA5	9	21304613	21305312	4	2	283805	2.73	3.16e-03	4.24e-02
SIL1	5	138282409	138629246	957	65	283805	2.73	3.17e-03	4.24e-02
DOT1L	19	2164148	2232577	375	63	283805	2.73	3.18e-03	4.25e-02
PKP2	12	32943679	33049774	485	54	283805	2.73	3.18e-03	4.25e-02
KCNA6	12	4918342	4960277	271	29	283805	2.73	3.18e-03	4.25e-02
UST	6	149068464	149398126	1518	169	283805	2.73	3.19e-03	4.26e-02
TIFA	4	113195698	113207059	54	6	283805	2.73	3.19e-03	4.26e-02
SEC16B	1	177893091	177953438	310	54	283805	2.73	3.20e-03	4.26e-02
ETV1	7	13930853	14031050	615	92	283805	2.73	3.20e-03	4.26e-02
HSD17B3	9	98997588	99064434	299	44	283805	2.73	3.21e-03	4.27e-02
ANAPC5	12	121746048	121837699	449	69	283805	2.72	3.22e-03	4.28e-02
SPINK8	3	48348336	48369831	65	8	283805	2.72	3.22e-03	4.28e-02
NOV	8	120428546	120436593	54	6	283805	2.72	3.23e-03	4.29e-02
WDR55	5	140044261	140053709	35	12	283805	2.72	3.23e-03	4.29e-02
FMO6P	1	171106879	171130707	121	15	283805	2.72	3.23e-03	4.29e-02
SBNO1	12	123773656	123849390	386	29	283805	2.72	3.23e-03	4.29e-02
PLCH2	1	2357419	2436969	495	78	283805	2.72	3.24e-03	4.30e-02
GSDMA	17	38119226	38134019	70	16	283805	2.72	3.26e-03	4.31e-02
SFR1	10	105881816	105886143	22	8	283805	2.72	3.27e-03	4.32e-02
MINK1	17	4736683	4801356	312	39	283805	2.72	3.27e-03	4.32e-02
TSR1	17	2225797	2240801	50	24	283805	2.72	3.27e-03	4.32e-02
SUPV3L1	10	70939988	70968855	104	22	283805	2.72	3.27e-03	4.32e-02
GTF2E2	8	30435835	30515768	286	40	283805	2.72	3.29e-03	4.34e-02
SUGP2	19	19101697	19144832	154	30	283805	2.72	3.29e-03	4.34e-02
ZCWPW1	7	99998449	100026615	76	16	283805	2.72	3.29e-03	4.34e-02
NLGN2	17	7308193	7323179	59	30	283805	2.72	3.29e-03	4.34e-02
CHUK	10	101948055	101989376	150	28	283805	2.72	3.30e-03	4.34e-02
GCSH	16	81115566	81130008	104	11	283805	2.72	3.31e-03	4.35e-02
INTS3	1	153700543	153746555	123	31	283805	2.72	3.31e-03	4.35e-02
TAGLN	11	117070037	117075498	32	13	283805	2.72	3.31e-03	4.35e-02
KRTAP4-11	17	39273433	39274606	9	2	283805	2.71	3.32e-03	4.35e-02
RALGPS1	9	129677053	129985445	937	46	283805	2.71	3.33e-03	4.36e-02
RAB5A	3	19988571	20026667	191	32	283805	2.71	3.33e-03	4.36e-02
RP11-362K2.2	12	58937907	59206842	1087	114	283805	2.71	3.34e-03	4.37e-02
TSKS	19	50243010	50266587	101	32	283805	2.71	3.34e-03	4.38e-02
DERL3	22	24176690	24181315	25	8	283805	2.71	3.37e-03	4.41e-02
CLPX	15	65440557	65477680	120	20	283805	2.71	3.39e-03	4.43e-02
BCL2L11	2	111876955	111926024	156	34	283805	2.71	3.39e-03	4.43e-02
SLC26A10	12	58013310	58019934	20	12	283805	2.71	3.39e-03	4.43e-02
MMP14	14	23305766	23318236	63	30	283805	2.71	3.39e-03	4.43e-02
C17orf112	17	51062880	51065012	5	3	283805	2.71	3.40e-03	4.43e-02
SIDT2	11	117049449	117068160	84	22	283805	2.71	3.41e-03	4.43e-02
ANXA7	10	75134859	75173834	156	18	283805	2.71	3.41e-03	4.43e-02
EMC3	3	10004221	10052800	211	18	283805	2.71	3.41e-03	4.44e-02
FBXO44	1	11714432	11723384	37	14	283805	2.7	3.42e-03	4.44e-02
TIE1	1	43766664	43788779	62	17	283805	2.7	3.43e-03	4.45e-02
REST	4	57774075	57802010	140	37	283805	2.7	3.43e-03	4.45e-02
BCAP29	7	107220422	107269615	153	41	283805	2.7	3.45e-03	4.47e-02
NUMBL	19	41172596	41196877	113	32	283805	2.7	3.45e-03	4.47e-02
DDX42	17	61850963	61896677	168	27	283805	2.7	3.45e-03	4.47e-02
LIAS	4	39460620	39479273	77	17	283805	2.7	3.45e-03	4.47e-02
ALX3	1	110602616	110613322	51	13	283805	2.7	3.46e-03	4.48e-02
C1orf50	1	43232940	43263968	95	31	283805	2.7	3.47e-03	4.49e-02
PAFAH1B2	11	117014983	117047610	150	30	283805	2.7	3.47e-03	4.49e-02
C7orf61	7	100054238	100061894	20	14	283805	2.7	3.48e-03	4.49e-02
PACSIN3	11	47199076	47207994	26	9	283805	2.7	3.49e-03	4.50e-02
SMG8	17	57286761	57292608	14	9	283805	2.7	3.49e-03	4.50e-02
BDH2	4	104000592	104021040	69	14	283805	2.7	3.49e-03	4.50e-02
PPP1R12A	12	80167343	80329240	471	38	283805	2.7	3.50e-03	4.51e-02
ERLIN1	10	101909851	101948091	139	27	283805	2.7	3.50e-03	4.51e-02
ZNF709	19	12571998	12624668	256	26	283805	2.7	3.51e-03	4.51e-02
FAM221A	7	23719749	23742868	123	29	283805	2.7	3.51e-03	4.51e-02
NPTXR	22	39214457	39239987	121	26	283805	2.69	3.52e-03	4.52e-02
RP11-87C12.2	12	122326715	122359376	127	24	283805	2.69	3.53e-03	4.53e-02
CUX2	12	111471828	111788358	906	103	283805	2.69	3.53e-03	4.53e-02
FBXO10	9	37510889	37588871	337	42	283805	2.69	3.54e-03	4.54e-02
PLN	6	118869461	118881893	36	12	283805	2.69	3.55e-03	4.54e-02
ZNF24	18	32912176	32925446	37	12	283805	2.69	3.55e-03	4.55e-02
SLC25A42	19	19174808	19223697	164	35	283805	2.69	3.55e-03	4.55e-02
TAP2	6	32781544	32806599	260	34	283805	2.69	3.56e-03	4.55e-02
TXNDC17	17	6544078	6547861	19	6	283805	2.69	3.58e-03	4.58e-02
RPS3A	4	152020725	152025804	15	11	283805	2.69	3.59e-03	4.59e-02
CCRN4L	4	139936943	139966906	94	39	283805	2.69	3.60e-03	4.59e-02
PLCB3	11	64018995	64036622	48	23	283805	2.69	3.60e-03	4.59e-02
IPP	1	46159996	46216322	211	26	283805	2.69	3.60e-03	4.59e-02
ZNF880	19	52873170	52889048	72	9	283805	2.69	3.61e-03	4.60e-02
TAP2	6	32789610	32806557	174	31	283805	2.69	3.62e-03	4.60e-02
COG2	1	230778235	230829728	234	46	283805	2.68	3.64e-03	4.62e-02
TRIM64C	11	49075266	49080664	15	5	283805	2.68	3.64e-03	4.62e-02
HARS2	5	140071011	140078889	26	10	283805	2.68	3.64e-03	4.62e-02
KCNK6	19	38810484	38819660	47	15	283805	2.68	3.65e-03	4.63e-02
SH2D5	1	21046225	21059330	58	20	283805	2.68	3.66e-03	4.64e-02
RAVER1	19	10426888	10444316	83	22	283805	2.68	3.68e-03	4.67e-02
ALDH1A3	15	101417919	101456831	218	25	283805	2.68	3.71e-03	4.70e-02
GFI1B	9	135820932	135867083	263	66	283805	2.68	3.72e-03	4.71e-02
FAM19A4	3	68780917	68981761	1018	48	283805	2.68	3.73e-03	4.71e-02
SMARCB1	22	24129150	24176703	445	38	283805	2.68	3.73e-03	4.71e-02
PDDC1	11	767220	777488	45	12	283805	2.68	3.73e-03	4.71e-02
LARP6	15	71123863	71146498	74	22	283805	2.68	3.74e-03	4.72e-02
ANAPC4	4	25378835	25420120	196	21	283805	2.67	3.75e-03	4.73e-02
GJC2	1	228337553	228347527	30	17	283805	2.67	3.75e-03	4.73e-02
KCNJ1	11	128706210	128737268	135	34	283805	2.67	3.76e-03	4.73e-02
TIPRL	1	168148171	168169950	92	17	283805	2.67	3.76e-03	4.73e-02
PEX10	1	2336236	2345236	43	18	283805	2.67	3.76e-03	4.73e-02
PLEKHB2	2	131862420	132111282	894	58	283805	2.67	3.77e-03	4.73e-02
C19orf69	19	41949063	41950670	8	5	283805	2.67	3.77e-03	4.73e-02
SRSF6	20	42086568	42092245	17	9	283805	2.67	3.77e-03	4.73e-02
PANK2	20	3869486	3907605	180	40	283805	2.67	3.77e-03	4.73e-02
ABCC2	10	101542489	101611949	265	34	283805	2.67	3.78e-03	4.74e-02
CYC1	8	145149930	145152428	8	5	283805	2.67	3.79e-03	4.75e-02
FAM154B	15	82555151	82577271	89	29	283805	2.67	3.79e-03	4.75e-02
RHEB	7	151163098	151217206	193	41	283805	2.67	3.81e-03	4.77e-02
SSH2	17	27952956	28257294	704	55	283805	2.67	3.82e-03	4.77e-02
CD86	3	121774213	121839983	196	49	283805	2.67	3.82e-03	4.77e-02
NOMO1	16	14927538	14990017	114	67	283805	2.67	3.82e-03	4.77e-02
RP11-248J23.6	10	97709725	97744785	162	34	283805	2.67	3.83e-03	4.78e-02
RBBP8	18	20378224	20606451	797	36	283805	2.66	3.85e-03	4.81e-02
CCHCR1	6	31110216	31126015	189	29	283805	2.66	3.85e-03	4.81e-02
SAV1	14	51098776	51135049	156	30	283805	2.66	3.86e-03	4.81e-02
RP11-145E5.5	9	21802635	22032985	1018	111	283805	2.66	3.88e-03	4.83e-02
CDK14	7	90095738	90839905	3372	123	283805	2.66	3.88e-03	4.83e-02
IQCB1	3	121488610	121553926	287	21	283805	2.66	3.88e-03	4.83e-02
RIPK4	21	43159529	43187266	149	32	283805	2.66	3.89e-03	4.84e-02
TMEM182	2	103353367	103460352	337	36	283805	2.66	3.90e-03	4.84e-02
CADM3	1	159141399	159173103	139	46	283805	2.66	3.90e-03	4.84e-02
LARP7	4	113558120	113578748	78	27	283805	2.66	3.90e-03	4.84e-02
SYNGR1	22	39745930	39781593	185	33	283805	2.66	3.92e-03	4.85e-02
TUBD1	17	57936851	57970304	120	32	283805	2.66	3.92e-03	4.85e-02
KCNC3	19	50815194	50836772	105	38	283805	2.66	3.92e-03	4.85e-02
RAB26	16	2190804	2204166	45	17	283805	2.66	3.93e-03	4.85e-02
RBPJL	20	43935491	43945803	36	11	283805	2.66	3.93e-03	4.85e-02
RP11-201K10.3	1	155141885	155159748	52	20	283805	2.66	3.93e-03	4.85e-02
FAM162A	3	122103023	122131181	125	26	283805	2.66	3.93e-03	4.85e-02
PIGU	20	33148346	33264910	294	34	283805	2.66	3.94e-03	4.86e-02
EPS15	1	51819935	51985000	690	33	283805	2.66	3.94e-03	4.86e-02
HLCS	21	38123189	38362536	1172	82	283805	2.66	3.95e-03	4.86e-02
LRRK2	12	40590546	40763087	821	56	283805	2.66	3.95e-03	4.86e-02
SPATA24	5	138732252	138739777	17	6	283805	2.66	3.95e-03	4.86e-02
COL14A1	8	121072019	121384275	1239	110	283805	2.66	3.96e-03	4.86e-02
RBM20	10	112404155	112599227	1001	97	283805	2.66	3.96e-03	4.87e-02
ZDHHC11B	5	710475	767067	127	67	283805	2.65	3.97e-03	4.87e-02
FCHSD1	5	141018869	141030986	66	21	283805	2.65	3.97e-03	4.87e-02
RANBP9	6	13621730	13711796	240	61	283805	2.65	3.97e-03	4.87e-02
SKAP1	17	46210802	46507637	992	51	283805	2.65	3.99e-03	4.89e-02
UBR7	14	93673401	93695561	106	21	283805	2.65	4.01e-03	4.91e-02
IFNA21	9	21165636	21166659	6	4	283805	2.65	4.01e-03	4.91e-02
PLCD1	3	38048987	38071253	125	30	283805	2.65	4.01e-03	4.91e-02
DIRC3	2	218148742	218621316	2121	120	283805	2.65	4.01e-03	4.91e-02
C12orf39	12	21679241	21690311	54	15	283805	2.65	4.02e-03	4.91e-02
SERPINH1	11	75273101	75283828	48	9	283805	2.65	4.02e-03	4.91e-02
SERPINC1	1	173872947	173886516	45	14	283805	2.65	4.03e-03	4.91e-02
CAPZA1	1	113161795	113214241	137	34	283805	2.65	4.03e-03	4.91e-02
EFTUD1	15	82422571	82555104	598	49	283805	2.65	4.03e-03	4.91e-02
TRPC3	4	122800182	122872909	246	55	283805	2.65	4.04e-03	4.91e-02
RRP1B	21	45079429	45115958	101	22	283805	2.65	4.04e-03	4.91e-02
METTL7A	12	51317255	51326300	29	13	283805	2.65	4.04e-03	4.92e-02
RPS6KB1	17	57970447	58027925	165	36	283805	2.65	4.05e-03	4.92e-02
IP6K1	3	49761727	49823975	155	27	283805	2.65	4.06e-03	4.93e-02
ILF2	1	153634512	153643524	21	8	283805	2.65	4.06e-03	4.93e-02
TTPA	8	63961112	63998612	143	28	283805	2.65	4.06e-03	4.93e-02
SMCHD1	18	2655737	2805015	724	38	283805	2.65	4.07e-03	4.93e-02
CNGB1	16	57917503	58005020	474	104	283805	2.65	4.07e-03	4.93e-02
COMP	19	18893583	18902123	21	10	283805	2.65	4.07e-03	4.93e-02
HARS	5	140052758	140071609	73	19	283805	2.65	4.07e-03	4.93e-02
CPB1	3	148508889	148577974	323	58	283805	2.65	4.07e-03	4.93e-02
BAZ2A	12	56989380	57030600	108	38	283805	2.65	4.08e-03	4.93e-02
MACROD1	11	63766030	63933578	639	98	283805	2.65	4.08e-03	4.93e-02
PAIP2B	2	71409869	71454213	214	32	283805	2.64	4.10e-03	4.95e-02
CTD-2410N18.5	5	133502861	133561762	240	27	283805	2.64	4.11e-03	4.96e-02
CDCA7	2	174219548	174233725	72	20	283805	2.64	4.13e-03	4.98e-02
HR	8	21971928	21990897	102	27	283805	2.64	4.13e-03	4.98e-02
SELL	1	169659808	169680839	122	23	283805	2.64	4.15e-03	4.99e-02
SPTBN5	15	42140345	42186275	224	52	283805	2.64	4.15e-03	4.99e-02
RP11-144F15.1	12	106889736	107168696	1008	77	283805	2.64	4.15e-03	4.99e-02
METTL21B	12	58165275	58176324	36	12	283805	2.64	4.15e-03	4.99e-02
COX10	17	13972813	14111994	602	60	283805	2.64	4.15e-03	4.99e-02
IGSF22	11	18725852	18747777	110	23	283805	2.64	4.16e-03	4.99e-02
