# Supplementary material for: A cross‐tissue transcriptome‐wide association study identifies novel susceptibility genes for atrial fibrillation
Source: J Arrhythm. 2025 May 22;41(3):e70097. doi: 10.1002/joa3.70097 (PMC12099065; doi:10.1002/joa3.70097)
Supplement: Supplementary file 8 — Table S7. [file JOA3-41-e70097-s005.xls]

## Sheet: Sheet1
Supplementary Table S7. Gene-set analysis of significant genes identified by MAGMA
FULL_NAME	TYPE	NGENES	BETA	BETA_STD	SE	P	FDR
GOBP_CARDIAC_MUSCLE_CELL_CONTRACTION	SET	67	1.02	0.06	0.13	6.46e-15	1.10e-10
GOBP_REGULATION_OF_HEART_CONTRACTION	SET	191	0.57	0.06	0.08	1.90e-14	1.62e-10
GOBP_CARDIAC_CONDUCTION	SET	92	0.8	0.06	0.11	1.05e-13	3.58e-10
GOBP_CARDIAC_MUSCLE_CONTRACTION	SET	123	0.7	0.06	0.09	7.90e-14	3.58e-10
GOBP_HEART_PROCESS	SET	236	0.5	0.06	0.07	9.46e-14	3.58e-10
GOBP_CARDIAC_MUSCLE_CELL_ACTION_POTENTIAL_INVOLVED_IN_CONTRACTION	SET	47	1.16	0.06	0.16	2.53e-13	7.18e-10
GOBP_CARDIAC_MUSCLE_CELL_ACTION_POTENTIAL	SET	69	0.92	0.06	0.13	3.59e-13	8.72e-10
GOBP_CELL_CELL_SIGNALING_INVOLVED_IN_CARDIAC_CONDUCTION	SET	32	1.22	0.05	0.18	6.72e-12	1.27e-08
GOBP_REGULATION_OF_BLOOD_CIRCULATION	SET	236	0.47	0.05	0.07	6.55e-12	1.27e-08
GOBP_REGULATION_OF_HEART_RATE_BY_CARDIAC_CONDUCTION	SET	40	1.13	0.05	0.17	8.46e-12	1.44e-08
GOBP_VENTRICULAR_CARDIAC_MUSCLE_CELL_ACTION_POTENTIAL	SET	32	1.35	0.06	0.2	2.62e-11	4.05e-08
GOBP_MEMBRANE_REPOLARIZATION	SET	43	1.04	0.05	0.16	4.21e-11	5.96e-08
GOBP_ATRIAL_CARDIAC_MUSCLE_CELL_TO_AV_NODE_CELL_SIGNALING	SET	15	1.81	0.05	0.28	9.30e-11	1.18e-07
GOBP_CELL_COMMUNICATION_INVOLVED_IN_CARDIAC_CONDUCTION	SET	58	0.87	0.05	0.14	9.71e-11	1.18e-07
GOBP_BUNDLE_OF_HIS_CELL_TO_PURKINJE_MYOCYTE_COMMUNICATION	SET	14	2	0.05	0.32	1.37e-10	1.49e-07
GOBP_REGULATION_OF_HEART_RATE	SET	99	0.69	0.05	0.11	1.40e-10	1.49e-07
GOBP_CARDIAC_MUSCLE_CELL_MEMBRANE_REPOLARIZATION	SET	33	1.08	0.04	0.18	8.25e-10	8.25e-07
GOBP_ACTIN_MEDIATED_CELL_CONTRACTION	SET	95	0.63	0.04	0.11	2.37e-09	2.24e-06
GOBP_STRIATED_MUSCLE_CONTRACTION	SET	163	0.47	0.04	0.08	2.72e-09	2.44e-06
GOBP_ATRIAL_CARDIAC_MUSCLE_CELL_MEMBRANE_REPOLARIZATION	SET	8	2.28	0.05	0.4	4.34e-09	3.69e-06
GOBP_MEMBRANE_REPOLARIZATION_DURING_ACTION_POTENTIAL	SET	25	1.24	0.04	0.22	5.70e-09	4.61e-06
GOBP_MEMBRANE_DEPOLARIZATION_DURING_SA_NODE_CELL_ACTION_POTENTIAL	SET	5	3	0.05	0.53	6.15e-09	4.76e-06
GOBP_REGULATION_OF_CARDIAC_MUSCLE_CONTRACTION	SET	68	0.74	0.04	0.13	8.26e-09	6.11e-06
GOBP_ACTIN_FILAMENT_BASED_MOVEMENT	SET	121	0.53	0.04	0.1	1.02e-08	7.25e-06
GOBP_MEMBRANE_REPOLARIZATION_DURING_CARDIAC_MUSCLE_CELL_ACTION_POTENTIAL	SET	20	1.35	0.04	0.24	1.29e-08	8.80e-06
GOBP_MUSCLE_SYSTEM_PROCESS	SET	404	0.28	0.04	0.05	5.53e-08	3.62e-05
GOBP_MUSCLE_CONTRACTION	SET	322	0.31	0.04	0.06	7.78e-08	4.90e-05
GOBP_MEMBRANE_DEPOLARIZATION	SET	69	0.66	0.04	0.13	9.16e-08	5.57e-05
REACTOME_CARDIAC_CONDUCTION	SET	124	0.5	0.04	0.1	9.63e-08	5.65e-05
GOBP_REGULATION_OF_ACTIN_FILAMENT_BASED_MOVEMENT	SET	37	0.88	0.04	0.17	1.03e-07	5.83e-05
GOBP_REGULATION_OF_MEMBRANE_REPOLARIZATION	SET	29	0.98	0.04	0.19	2.42e-07	1.33e-04
BRUNEAU_SEPTATION_ATRIAL	SET	5	2.55	0.04	0.51	2.68e-07	1.42e-04
GOBP_ACTION_POTENTIAL	SET	131	0.47	0.04	0.09	2.81e-07	1.45e-04
GOBP_VENTRICULAR_CARDIAC_MUSCLE_CELL_MEMBRANE_REPOLARIZATION	SET	24	1.04	0.04	0.21	2.92e-07	1.46e-04
GOCC_I_BAND	SET	133	0.45	0.04	0.09	4.90e-07	2.38e-04
GOBP_CIRCULATORY_SYSTEM_PROCESS	SET	557	0.22	0.04	0.05	6.04e-07	2.85e-04
GOBP_MEMBRANE_REPOLARIZATION_DURING_ATRIAL_CARDIAC_MUSCLE_CELL_ACTION_POTENTIAL	SET	5	2.42	0.04	0.5	7.72e-07	3.55e-04
GOBP_REGULATION_OF_STRIATED_MUSCLE_CONTRACTION	SET	85	0.55	0.04	0.11	8.34e-07	3.74e-04
NIKOLSKY_BREAST_CANCER_7P15_AMPLICON	SET	11	2.68	0.06	0.57	1.08e-06	4.73e-04
GOBP_CARDIAC_MUSCLE_CELL_FATE_COMMITMENT	SET	10	1.45	0.03	0.32	2.31e-06	9.84e-04
GOMF_VOLTAGE_GATED_POTASSIUM_CHANNEL_ACTIVITY_INVOLVED_IN_CARDIAC_MUSCLE_CELL_ACTION_POTENTIAL_REPOLARIZATION	SET	14	1.35	0.04	0.3	2.63e-06	1.09e-03
GOBP_NUCLEAR_MIGRATION_ALONG_MICROTUBULE	SET	5	1.71	0.03	0.38	2.81e-06	1.12e-03
REACTOME_FOXO_MEDIATED_TRANSCRIPTION_OF_CELL_CYCLE_GENES	SET	16	1.19	0.03	0.26	2.84e-06	1.12e-03
REACTOME_MUSCLE_CONTRACTION	SET	195	0.34	0.03	0.07	3.43e-06	1.32e-03
GOBP_REGULATION_OF_SYSTEM_PROCESS	SET	543	0.2	0.03	0.05	3.53e-06	1.33e-03
GOBP_CELLULAR_COMPONENT_ASSEMBLY_INVOLVED_IN_MORPHOGENESIS	SET	125	0.4	0.03	0.09	4.04e-06	1.49e-03
GOBP_POSITIVE_REGULATION_OF_POTASSIUM_ION_TRANSPORT	SET	43	0.76	0.04	0.17	4.13e-06	1.49e-03
GOBP_POSITIVE_REGULATION_OF_RNA_METABOLIC_PROCESS	SET	1717	0.11	0.03	0.03	5.09e-06	1.80e-03
NIKOLSKY_BREAST_CANCER_1Q21_AMPLICON	SET	36	1.19	0.05	0.27	5.22e-06	1.81e-03
GOBP_REGULATION_OF_ATRIAL_CARDIAC_MUSCLE_CELL_MEMBRANE_DEPOLARIZATION	SET	7	1.68	0.03	0.38	5.91e-06	2.00e-03
GOBP_REGULATION_OF_VENTRICULAR_CARDIAC_MUSCLE_CELL_MEMBRANE_DEPOLARIZATION	SET	5	2.25	0.04	0.51	6.01e-06	2.00e-03
GOMF_SEQUENCE_SPECIFIC_DNA_BINDING	SET	1466	0.12	0.03	0.03	6.86e-06	2.24e-03
GOBP_MODULATION_OF_MICROTUBULE_CYTOSKELETON_INVOLVED_IN_CEREBRAL_CORTEX_RADIAL_GLIA_GUIDED_MIGRATION	SET	3	2.11	0.03	0.49	9.39e-06	2.96e-03
GOBP_REGULATION_OF_CARDIAC_MUSCLE_CELL_ACTION_POTENTIAL_INVOLVED_IN_REGULATION_OF_CONTRACTION	SET	7	1.69	0.03	0.4	9.30e-06	2.96e-03
GOBP_MEMBRANE_REPOLARIZATION_DURING_VENTRICULAR_CARDIAC_MUSCLE_CELL_ACTION_POTENTIAL	SET	13	1.33	0.03	0.31	1.09e-05	3.36e-03
GOBP_REGULATION_OF_CARDIAC_MUSCLE_CELL_ACTION_POTENTIAL	SET	28	0.84	0.03	0.2	1.12e-05	3.41e-03
KOINUMA_TARGETS_OF_SMAD2_OR_SMAD3	SET	808	0.16	0.03	0.04	1.31e-05	3.90e-03
GOBP_POSITIVE_REGULATION_OF_MACROMOLECULE_BIOSYNTHETIC_PROCESS	SET	1787	0.1	0.03	0.02	1.44e-05	4.24e-03
GOBP_AV_NODE_CELL_TO_BUNDLE_OF_HIS_CELL_SIGNALING	SET	9	1.63	0.04	0.39	1.52e-05	4.37e-03
GOBP_PROTEIN_LOCALIZATION_TO_MEMBRANE_RAFT	SET	8	1.61	0.03	0.39	1.64e-05	4.64e-03
GOBP_MEMBRANE_RAFT_ASSEMBLY	SET	9	1.52	0.03	0.37	1.67e-05	4.64e-03
GOMF_CYTOSKELETON_NUCLEAR_MEMBRANE_ANCHOR_ACTIVITY	SET	5	1.76	0.03	0.42	1.72e-05	4.73e-03
GOBP_TUBE_MORPHOGENESIS	SET	817	0.15	0.03	0.04	2.44e-05	6.58e-03
GOMF_NITRIC_OXIDE_SYNTHASE_BINDING	SET	12	1.22	0.03	0.31	3.61e-05	9.58e-03
GOMF_SCAFFOLD_PROTEIN_BINDING	SET	62	0.53	0.03	0.13	3.74e-05	9.79e-03
GOBP_ANATOMICAL_STRUCTURE_FORMATION_INVOLVED_IN_MORPHOGENESIS	SET	1117	0.12	0.03	0.03	4.37e-05	1.12e-02
GOMF_TRANSCRIPTION_REGULATOR_ACTIVITY	SET	1605	0.1	0.03	0.03	4.74e-05	1.20e-02
SHARMA_ASTROCYTOMA_WITH_NF1_SYNDROM	SET	5	1.95	0.03	0.5	4.82e-05	1.21e-02
GOBP_CHONDROCYTE_PROLIFERATION	SET	22	0.88	0.03	0.23	4.96e-05	1.22e-02
REACTOME_PHASE_0_RAPID_DEPOLARISATION	SET	31	0.77	0.03	0.2	5.01e-05	1.22e-02
GOBP_CARDIAC_MUSCLE_CELL_CARDIAC_MUSCLE_CELL_ADHESION	SET	7	1.72	0.03	0.44	5.17e-05	1.24e-02
GOBP_CAVEOLA_ASSEMBLY	SET	5	2.11	0.03	0.55	5.50e-05	1.28e-02
GOBP_RECEPTOR_MEDIATED_ENDOCYTOSIS_OF_VIRUS_BY_HOST_CELL	SET	10	1.5	0.03	0.39	5.51e-05	1.28e-02
GOBP_ENDOCYTOSIS_INVOLVED_IN_VIRAL_ENTRY_INTO_HOST_CELL	SET	12	1.27	0.03	0.33	5.95e-05	1.34e-02
MILICIC_FAMILIAL_ADENOMATOUS_POLYPOSIS_UP	SET	9	1.47	0.03	0.38	5.88e-05	1.34e-02
REACTOME_ASSEMBLY_OF_THE_HIV_VIRION	SET	16	0.85	0.02	0.22	5.98e-05	1.34e-02
GOMF_HIGH_VOLTAGE_GATED_CALCIUM_CHANNEL_ACTIVITY	SET	23	0.94	0.03	0.25	6.55e-05	1.43e-02
REACTOME_NRIF_SIGNALS_CELL_DEATH_FROM_THE_NUCLEUS	SET	16	0.92	0.03	0.24	6.48e-05	1.43e-02
GOBP_BUNDLE_OF_HIS_CELL_TO_PURKINJE_MYOCYTE_SIGNALING	SET	6	1.76	0.03	0.46	7.46e-05	1.61e-02
REACTOME_SIGNALING_BY_EGFR_IN_CANCER	SET	25	0.75	0.03	0.2	8.06e-05	1.70e-02
TURASHVILI_BREAST_LOBULAR_CARCINOMA_VS_DUCTAL_NORMAL_UP	SET	64	0.52	0.03	0.14	8.11e-05	1.70e-02
GOCC_CONTRACTILE_FIBER	SET	232	0.25	0.03	0.07	8.45e-05	1.75e-02
GOMF_VOLTAGE_GATED_POTASSIUM_CHANNEL_ACTIVITY_INVOLVED_IN_VENTRICULAR_CARDIAC_MUSCLE_CELL_ACTION_POTENTIAL_REPOLARIZATION	SET	11	1.3	0.03	0.35	8.53e-05	1.75e-02
GOBP_REGULATION_OF_POTASSIUM_ION_TRANSPORT	SET	95	0.42	0.03	0.11	8.69e-05	1.76e-02
GOBP_REGULATION_OF_MEMBRANE_DEPOLARIZATION	SET	40	0.6	0.03	0.16	9.77e-05	1.96e-02
WP_ERBB_SIGNALING_PATHWAY	SET	87	0.42	0.03	0.11	1.02e-04	2.01e-02
GOMF_INWARD_RECTIFIER_POTASSIUM_CHANNEL_ACTIVITY	SET	26	0.77	0.03	0.21	1.04e-04	2.04e-02
GOBP_REGULATION_OF_CARDIOBLAST_DIFFERENTIATION	SET	6	1.41	0.03	0.38	1.06e-04	2.05e-02
GOBP_ATRIAL_SEPTUM_MORPHOGENESIS	SET	15	1.11	0.03	0.3	1.31e-04	2.39e-02
GOBP_MUSCLE_CELL_FATE_COMMITMENT	SET	19	0.9	0.03	0.25	1.29e-04	2.39e-02
GOBP_POSITIVE_REGULATION_OF_GAP_JUNCTION_ASSEMBLY	SET	6	1.74	0.03	0.48	1.32e-04	2.39e-02
GOCC_SARCOPLASM	SET	88	0.39	0.03	0.11	1.31e-04	2.39e-02
GOCC_VOLTAGE_GATED_SODIUM_CHANNEL_COMPLEX	SET	8	1.33	0.03	0.36	1.26e-04	2.39e-02
NIKOLSKY_BREAST_CANCER_5P15_AMPLICON	SET	25	1	0.04	0.27	1.25e-04	2.39e-02
BLALOCK_ALZHEIMERS_DISEASE_UP	SET	1572	0.09	0.03	0.03	1.46e-04	2.61e-02
GOMF_VOLTAGE_GATED_MONOATOMIC_CATION_CHANNEL_ACTIVITY	SET	135	0.34	0.03	0.09	1.48e-04	2.62e-02
REACTOME_CA2_ACTIVATED_K_CHANNELS	SET	9	1.34	0.03	0.37	1.51e-04	2.66e-02
GOBP_REGULATION_OF_VENTRICULAR_CARDIAC_MUSCLE_CELL_ACTION_POTENTIAL	SET	12	1.21	0.03	0.34	1.62e-04	2.82e-02
GOBP_CELL_MOTILITY_INVOLVED_IN_CEREBRAL_CORTEX_RADIAL_GLIA_GUIDED_MIGRATION	SET	6	1.26	0.02	0.35	1.74e-04	3.00e-02
GOBP_REGULATION_OF_ACTION_POTENTIAL	SET	53	0.53	0.03	0.15	1.77e-04	3.01e-02
GOBP_PROTEIN_LOCALIZATION_TO_PLASMA_MEMBRANE_RAFT	SET	5	1.82	0.03	0.51	1.79e-04	3.02e-02
GOCC_CHROMOSOME	SET	1756	0.09	0.03	0.02	1.83e-04	3.05e-02
GOBP_MEMBRANE_DEPOLARIZATION_DURING_AV_NODE_CELL_ACTION_POTENTIAL	SET	5	1.83	0.03	0.52	1.96e-04	3.24e-02
GOBP_REGULATION_OF_MUSCLE_SYSTEM_PROCESS	SET	221	0.25	0.03	0.07	2.05e-04	3.35e-02
GOBP_PLASMA_MEMBRANE_RAFT_ASSEMBLY	SET	6	1.6	0.03	0.45	2.11e-04	3.41e-02
GOMF_C2H2_ZINC_FINGER_DOMAIN_BINDING	SET	12	1.07	0.03	0.3	2.17e-04	3.48e-02
GOBP_CIRCULATORY_SYSTEM_DEVELOPMENT	SET	1063	0.11	0.03	0.03	2.27e-04	3.61e-02
KOBAYASHI_EGFR_SIGNALING_6HR_UP	SET	7	1.34	0.03	0.38	2.36e-04	3.71e-02
REACTOME_CELLULAR_SENESCENCE	SET	158	0.28	0.03	0.08	2.74e-04	4.27e-02
GOBP_BLOOD_VESSEL_MORPHOGENESIS	SET	587	0.15	0.03	0.04	3.09e-04	4.74e-02
REACTOME_ESR_MEDIATED_SIGNALING	SET	181	0.25	0.02	0.07	3.09e-04	4.74e-02
GOBP_REGULATION_OF_MUSCLE_CONTRACTION	SET	155	0.29	0.03	0.09	3.30e-04	4.97e-02
GOBP_REGULATION_OF_THE_FORCE_OF_HEART_CONTRACTION	SET	26	0.71	0.03	0.21	3.28e-04	4.97e-02
