# Supplementary material for: A cross‐tissue transcriptome‐wide association study identifies novel susceptibility genes for atrial fibrillation
Source: J Arrhythm. 2025 May 22;41(3):e70097. doi: 10.1002/joa3.70097 (PMC12099065; doi:10.1002/joa3.70097)
Supplement: Supplementary file 9 — Table S8. [file JOA3-41-e70097-s008.xls]

## Sheet: Sheet1
Supplementary Table S8:The MR results confirmed the causal associations between four candidate genes and AF
Outcome	Exposure	Method	Nsnp	b	pval	OR (95% CI)	Q	P for heterogeneity	egger intercept	P for pleiotropy
AF(Discovery Dataset)	CEP68	MR Egger	4	0.091	0.256	1.095 (0.978 , 1.226)	3.669	0.16	0.016	0.585
		Weighted median	4	0.117	1.42e-13	1.124 (1.090 , 1.159)
		Inverse variance weighted	4	0.126	3.89e-15	1.134 (1.099 , 1.171)	4.433	0.218
		Simple mode	4	0.115	0.0259	1.122 (1.062 , 1.186)
		Weighted mode	4	0.114	0.00627	1.121 (1.085 , 1.158)
	FKBP7	Inverse variance weighted	2	0.232	1.15e-06	1.261 (1.149 , 1.385)	2.432	0.119
	SPATS2L	MR Egger	3	-0.156	0.405	0.855 (0.682 , 1.072)	0.265	0.606	0.006	0.882
		Weighted median	3	-0.132	2.22e-08	0.877 (0.837 , 0.918)
		Inverse variance weighted	3	-0.135	1.41e-12	0.874 (0.842 , 0.907)	0.301	0.86
		Simple mode	3	-0.127	0.0473	0.881 (0.833 , 0.932)
		Weighted mode	3	-0.127	0.0454	0.881 (0.834 , 0.931)
	CAMK2D	Inverse variance weighted	2	0.158	0.00264	1.171 (1.056 , 1.297)	0.236	0.627
AF（Replication Dataset）	CEP68	MR Egger	6	0.097	0.0562	1.102 (1.026 , 1.184)	3.299	0.509	0.004	0.814
		Weighted median	6	0.104	2.31e-17	1.109 (1.083 , 1.136)
		Inverse variance weighted	6	0.106	1.9e-33	1.112 (1.093 , 1.131)	3.362	0.644
		Simple mode	6	0.093	0.00424	1.098 (1.058 , 1.139)
		Weighted mode	6	0.11	0.000894	1.116 (1.083 , 1.151)
	FKBP7	Inverse variance weighted	2	0.205	0.00237	1.227 (1.075 , 1.401)	9.729	0.002
	SPATS2L	MR Egger	3	-0.334	0.159	0.716 (0.606 , 0.846)	0.164	0.686	0.045	0.311
		Weighted median	3	-0.184	1.03e-15	0.832 (0.796 , 0.870)
		Inverse variance weighted	3	-0.176	2.58e-20	0.838 (0.808 , 0.870)	3.709	0.157
		Simple mode	3	-0.189	0.0195	0.828 (0.785 , 0.872)
		Weighted mode	3	-0.189	0.0179	0.828 (0.787 , 0.871)
	CAMK2D	Inverse variance weighted	2	0.165	0.0094	1.179 (1.041 , 1.336)	2.93	0.087
