# Supplementary material for: A cross‐tissue transcriptome‐wide association study identifies novel susceptibility genes for atrial fibrillation
Source: J Arrhythm. 2025 May 22;41(3):e70097. doi: 10.1002/joa3.70097 (PMC12099065; doi:10.1002/joa3.70097)
Supplement: Supplementary file 10 — Table S9. [file JOA3-41-e70097-s010.xls]

## Sheet: Sheet1
Supplementary Table S9:The results of Bayesian colocalization analysis.
Gene	Nsnps	PP.H0.abf	PP.H1.abf	PP.H2.abf	PP.H3.abf	PP.H4.abf	gene_id	chr	BP0	BP1
CEP68	3153	2.19e-87	1.99e-09	8.59e-81	0	0.99	ENSG00000011523	2	65056366	65086854
SPATS2L	2692	3.89e-17	3.15e-04	1.67e-14	0.13	0.87	ENSG00000196141	2	200305881	200482263
SHROOM3	4819	7.57e-03	5.23e-03	3.32e-01	0.23	0.43	ENSG00000138771	4	76435100	76783253
CAMK2D	4038	2.94e-06	2.48e-05	1.04e-01	0.88	0.02	ENSG00000145349	4	113451032	113761927
FKBP7	2500	3.34e-29	2.98e-18	1.12e-11	1	8.17794e-09	ENSG00000079150	2	178463664	178478600
