# Supplementary material for: A cross‐tissue transcriptome‐wide association study identifies novel susceptibility genes for atrial fibrillation
Source: J Arrhythm. 2025 May 22;41(3):e70097. doi: 10.1002/joa3.70097 (PMC12099065; doi:10.1002/joa3.70097)
Supplement: Supplementary file 11 — Table S10. [file JOA3-41-e70097-s007.xls]

## Sheet: Sheet1
Supplementary Table S10:The functional pathway analysis ofgene-related genemania
GENE	Function	FDR	Genes in network	Genes in genome
FKBP7	drug binding	1.08e-03	4	36
	protein folding	1.63e-02	4	83
	cis-trans isomerase activity	4.01e-02	3	34
	peptidyl-proline modification	4.95e-02	3	40
CEP68	cell cycle G2/M phase transition	3.42e-03	6	248
	response to glucagon	4.15e-03	3	18
	organelle localization by membrane tethering	4.15e-03	5	156
	membrane docking	4.15e-03	5	164
	centrosome cycle	1.03e-02	4	93
	centrosome	2.15e-02	4	117
	microtubule organizing center organization	2.47e-02	4	126
CAMK2D	regulation of cation transmembrane transport	1.30e-09	10	272
	regulation of ion transmembrane transport	1.51e-09	10	296
	regulation of transporter activity	8.32e-09	9	239
	calcium ion transport	2.28e-08	9	276
	regulation of metal ion transport	2.59e-08	9	287
	regulation of transmembrane transporter activity	1.08e-07	8	220
	regulation of ion transmembrane transporter activity	1.08e-07	8	218
	regulation of cation channel activity	2.92e-07	7	147
	regulation of muscle system process	3.00e-07	7	150
	protein serine/threonine kinase activity	4.84e-07	7	163
	cellular response to interferon-gamma	5.73e-07	6	87
	regulation of muscle adaptation	9.88e-07	5	41
	cation channel complex	1.67e-06	7	202
	ionotropic glutamate receptor activity	2.93e-06	4	17
	muscle adaptation	2.93e-06	5	53
	calcium ion transport into cytosol	2.93e-06	6	121
	ion channel complex	3.67e-06	7	235
	regulation of neurotransmitter receptor activity	5.16e-06	5	61
	response to interferon-gamma	5.70e-06	6	139
	cytosolic calcium ion transport	5.87e-06	6	142
	transmembrane transporter complex	5.87e-06	7	258
	positive regulation of cytosolic calcium ion concentration	7.14e-06	6	148
	glutamate receptor activity	7.14e-06	4	23
	transporter complex	7.16e-06	7	272
	calcium ion transmembrane transport	1.67e-05	6	174
	cellular response to heat	1.72e-05	5	83
	ionotropic glutamate receptor complex	2.45e-05	4	32
	positive regulation of ion transport	2.60e-05	6	191
	response to metal ion	3.01e-05	6	197
	endocytic vesicle	4.28e-05	6	211
	response to heat	4.28e-05	5	103
	ligand-gated cation channel activity	4.36e-05	5	104
	regulation of action potential	4.96e-05	4	40
	regulation of signaling receptor activity	4.96e-05	5	108
	neurotransmitter receptor complex	6.45e-05	4	43
	regulation of cytosolic calcium ion concentration	9.05e-05	6	246
	ligand-gated ion channel activity	9.86e-05	5	126
	postsynapse	9.88e-05	6	252
	ligand-gated channel activity	1.01e-04	5	128
	regulation of membrane potential	1.10e-04	6	261
	regulation of cardiac muscle contraction	1.10e-04	4	51
	positive regulation of muscle cell apoptotic process	1.10e-04	3	12
	transmitter-gated channel activity	1.12e-04	4	52
	transmitter-gated ion channel activity	1.12e-04	4	52
	cell communication involved in cardiac conduction	1.18e-04	4	53
	regulation of release of sequestered calcium ion into cytosol	1.45e-04	4	56
	peptidyl-serine modification	1.55e-04	6	283
	response to temperature stimulus	1.55e-04	5	145
	asymmetric synapse	1.60e-04	5	147
	postsynaptic specialization	1.63e-04	5	148
	neuron to neuron synapse	1.82e-04	5	152
	extracellular ligand-gated ion channel activity	1.94e-04	4	62
	cellular calcium ion homeostasis	1.97e-04	6	300
	release of sequestered calcium ion into cytosol	2.49e-04	4	67
	regulation of calcium ion transport	2.49e-04	5	165
	regulation of cardiac muscle contraction by calcium ion signaling	2.49e-04	3	17
	cardiac muscle cell action potential	2.57e-04	4	68
	regulation of release of sequestered calcium ion into cytosol by sarcoplasmic reticulum	2.81e-04	3	18
	regulation of striated muscle contraction	2.81e-04	4	70
	neurotransmitter receptor activity	2.90e-04	4	71
	regulation of calcium ion transport into cytosol	3.56e-04	4	75
	response to calcium ion	4.32e-04	4	79
	ligand-gated calcium channel activity	4.96e-04	3	22
	release of sequestered calcium ion into cytosol by sarcoplasmic reticulum	5.61e-04	3	23
	negative regulation of sequestering of calcium ion	5.80e-04	4	86
	regulation of synaptic plasticity	5.98e-04	4	87
	sequestering of calcium ion	6.08e-04	4	88
	regulation of sequestering of calcium ion	6.08e-04	4	88
	cardiac muscle contraction	7.47e-04	4	93
	cell communication by electrical coupling	7.52e-04	3	26
	release of sequestered calcium ion into cytosol by endoplasmic reticulum	8.33e-04	3	27
	action potential	9.96e-04	4	101
	regulation of muscle contraction	1.09e-03	4	105
	positive regulation of cation transmembrane transport	1.09e-03	4	105
	muscle cell apoptotic process	1.09e-03	3	30
	calcium ion transmembrane import into cytosol	1.09e-03	4	104
	regulation of muscle cell apoptotic process	1.09e-03	3	30
	regulation of calcium ion transmembrane transport	1.19e-03	4	108
	cardiac conduction	1.19e-03	4	108
	regulation of actin filament-based movement	1.23e-03	3	32
	sarcoplasmic reticulum calcium ion transport	1.23e-03	3	32
	regulation of synapse organization	1.26e-03	4	111
	peptidyl-threonine modification	1.26e-03	4	111
	leukocyte activation involved in inflammatory response	1.31e-03	3	33
	regulation of synapse structure or activity	1.46e-03	4	116
	positive regulation of ion transmembrane transport	1.50e-03	4	117
	glial cell activation	1.65e-03	3	36
	gated channel activity	2.04e-03	5	278
	cellular response to metal ion	2.13e-03	4	129
	striated muscle contraction	2.45e-03	4	134
	striated muscle hypertrophy	2.50e-03	3	42
	regulation of postsynapse organization	2.50e-03	3	42
	integral component of plasma membrane	2.58e-03	5	295
	muscle hypertrophy	2.63e-03	3	43
	synaptic membrane	2.92e-03	4	142
	cellular response to inorganic substance	3.14e-03	4	145
	peptidyl-threonine phosphorylation	3.33e-03	3	47
	neuroinflammatory response	3.75e-03	3	49
	positive regulation of transmembrane transport	3.85e-03	4	154
	regulation of monooxygenase activity	3.90e-03	3	50
	positive regulation of calcium ion transmembrane transport	4.35e-03	3	52
	plasma membrane signaling receptor complex	4.46e-03	4	161
	cellular response to catecholamine stimulus	4.52e-03	3	53
	cellular response to monoamine stimulus	4.65e-03	3	54
	response to monoamine	4.65e-03	3	54
	response to catecholamine	4.65e-03	3	54
	maintenance of location in cell	5.26e-03	4	170
	dendritic spine organization	5.32e-03	3	57
	multicellular organismal signaling	5.32e-03	4	171
	regulation of telomere maintenance via telomere lengthening	5.55e-03	3	58
	regulation of heart rate	6.10e-03	3	60
	cardiac muscle cell contraction	6.35e-03	3	61
	macrophage activation	6.93e-03	3	63
	regulation of heart contraction	7.31e-03	4	188
	regulation of cell communication by electrical coupling	8.02e-03	2	10
	AV node cell to bundle of His cell signaling	8.02e-03	2	10
	positive regulation of dendritic spine development	8.02e-03	2	10
	positive regulation of dendrite morphogenesis	8.02e-03	2	10
	SA node cell to atrial cardiac muscle cell communication	8.02e-03	2	10
	neuron projection organization	8.21e-03	3	68
	regulation of calcium ion transmembrane transporter activity	8.51e-03	3	69
	regulation of telomere maintenance	9.12e-03	3	71
	positive regulation of calcium ion transport	9.12e-03	3	71
	cardiac muscle cell apoptotic process	9.40e-03	2	11
	calcium channel activity	9.75e-03	3	73
	telomere maintenance via telomere lengthening	1.01e-02	3	74
	positive regulation of ion transmembrane transporter activity	1.08e-02	3	76
	AV node cell to bundle of His cell communication	1.08e-02	2	12
	cell communication by electrical coupling involved in cardiac conduction	1.08e-02	2	12
	muscle contraction	1.09e-02	4	216
	heart contraction	1.09e-02	4	216
	receptor complex	1.10e-02	4	217
	positive regulation of transporter activity	1.20e-02	3	80
	atrial cardiac muscle cell action potential	1.21e-02	2	13
	striated muscle cell apoptotic process	1.21e-02	2	13
	modulation of chemical synaptic transmission	1.21e-02	4	223
	regulation of striated muscle cell apoptotic process	1.21e-02	2	13
	regulation of blood circulation	1.21e-02	4	225
	heart process	1.21e-02	4	225
	regulation of amyloid-beta clearance	1.36e-02	2	14
	regulation of dendritic spine morphogenesis	1.36e-02	2	14
	regulation of G protein-coupled receptor signaling pathway	1.36e-02	3	85
	regulation of oxidoreductase activity	1.49e-02	3	88
	synapse organization	1.49e-02	4	240
	regulation of trans-synaptic signaling	1.56e-02	4	243
	neuron spine	1.64e-02	3	92
	peptide binding	1.64e-02	4	247
	postsynapse organization	1.64e-02	3	92
	catecholamine uptake	1.69e-02	2	16
	negative regulation of ATP metabolic process	1.69e-02	2	16
	atrial cardiac muscle cell to AV node cell communication	1.89e-02	2	17
	atrial cardiac muscle cell to AV node cell signaling	1.89e-02	2	17
	maintenance of location	1.94e-02	4	261
	regulation of ATP metabolic process	2.02e-02	3	100
	astrocyte development	2.30e-02	2	19
	negative regulation of ion transport	2.30e-02	3	105
	positive regulation of muscle hypertrophy	2.30e-02	2	19
	actin-mediated cell contraction	2.46e-02	3	108
	calcium-mediated signaling	2.46e-02	3	108
	striated muscle adaptation	2.50e-02	2	20
	calcium ion transmembrane transporter activity	2.91e-02	3	116
	positive regulation of neuron projection development	2.91e-02	2	22
	positive regulation of amyloid precursor protein catabolic process	2.91e-02	2	22
	positive regulation of phosphatase activity	2.91e-02	2	22
	regulation of cardiac muscle cell action potential	2.91e-02	2	22
	regulation of cardiac muscle cell contraction	2.91e-02	2	22
	cognition	2.91e-02	3	115
	positive regulation of proteolysis	2.94e-02	4	298
	regulation of response to interferon-gamma	3.11e-02	2	23
	regulation of dendrite morphogenesis	3.11e-02	2	23
	interferon-gamma-mediated signaling pathway	3.11e-02	2	23
	regulation of telomere capping	3.37e-02	2	24
	dendrite development	3.90e-02	3	130
	amyloid-beta clearance	3.92e-02	2	26
	actin filament-based movement	3.94e-02	3	131
	telomere maintenance	4.10e-02	3	133
	postsynaptic density	4.14e-02	2	27
	cell-cell signaling involved in cardiac conduction	4.14e-02	2	27
	non-canonical Wnt signaling pathway	4.38e-02	3	137
	regulation of protein deacetylation	4.38e-02	2	28
	positive regulation of calcium ion transmembrane transporter activity	4.38e-02	2	28
	positive regulation of nervous system development	4.57e-02	3	141
	protein ADP-ribosylation	4.57e-02	2	29
	telomere organization	4.57e-02	3	141
	regulation of dendritic spine development	4.57e-02	2	29
	dendrite	4.57e-02	3	141
	regulation of cardiac muscle hypertrophy	4.57e-02	2	29
	divalent inorganic cation transmembrane transporter activity	4.64e-02	3	142
	regulation of amyloid-beta formation	4.82e-02	2	30
	positive regulation of endopeptidase activity	4.98e-02	3	146
Function,Significantly enriched biological functions; FDR, False Discovery Rate adjusted p-value; Genes in network:,Total genes in the functional association network; Genes in genome,Total background genes in the reference genome
